# Supplementary material for: N′-(4-Meth­oxy­benzyl­idene)-4-methyl­benzohydrazide
Source: Acta Crystallogr Sect E Struct Rep Online. 2011 Nov 25;67(Pt 12):o3438. doi: 10.1107/S1600536811049932 (PMC3239071; doi:10.1107/S1600536811049932)
Supplement: Supplementary file 2 [file e-67-o3438-Isup2.hkl]

# 
# h,k,l, Fc-squared, Fo-squared, sigma(Fo-squared) and status flag 
# 
data_I
_shelx_title ' A in Pbca' 
_shelx_refln_list_code          4 
_shelx_F_calc_maximum      237.55 
_exptl_crystal_F_000      1136.00 
_reflns_d_resolution_high  0.7829 
 
loop_ 
 _symmetry_equiv_pos_as_xyz 
 'x, y, z' 
 '-x+1/2, -y, z+1/2' 
 'x+1/2, -y+1/2, -z' 
 '-x, y+1/2, -z+1/2' 
 '-x, -y, -z' 
 'x-1/2, y, -z-1/2' 
 '-x-1/2, y-1/2, z' 
 'x, -y-1/2, z-1/2' 
 
_cell_length_a    12.1380 
_cell_length_b     8.0580 
_cell_length_c    29.3200 
_cell_angle_alpha  90.000 
_cell_angle_beta   90.000 
_cell_angle_gamma  90.000 
 
_shelx_F_squared_multiplier     1.000 
 
loop_ 
 _refln_index_h 
 _refln_index_k 
 _refln_index_l 
 _refln_F_squared_calc 
 _refln_F_squared_meas 
 _refln_F_squared_sigma 
 _refln_observed_status 
   2   0   0    12760.24    12224.33   1541.42 o 
   4   0   0       33.99       28.59     14.30 o 
   6   0   0      710.71      755.57     97.85 o 
   8   0   0       69.92       58.86     17.39 o 
  10   0   0     1023.60      820.12    123.86 o 
  12   0   0      429.86      303.23    112.57 o 
  14   0   0        3.55      -42.67     46.59 o 
   2   1   0        5.95        2.56      5.11 o 
   4   1   0        3.69        1.79      4.29 o 
   6   1   0      945.07      854.00     72.40 o 
   8   1   0      141.63      130.21     20.30 o 
  10   1   0      741.00      772.79     72.22 o 
  12   1   0       26.03       -3.20     27.51 o 
  14   1   0       32.07       94.94     86.28 o 
   0   2   0    47055.15    35780.68   4512.76 o 
   2   2   0      340.78      352.72     36.12 o 
   4   2   0     5564.34     5628.42    506.82 o 
   6   2   0       65.58      100.39     16.82 o 
   8   2   0        2.65       -1.48     10.24 o 
  10   2   0     1788.86     1646.32    141.74 o 
  12   2   0      230.89      218.57     51.17 o 
  14   2   0        2.27       42.25     30.59 o 
   2   3   0       15.99       15.97     11.39 o 
   4   3   0      239.40      268.28     31.26 o 
   6   3   0      133.13      163.55     24.79 o 
   8   3   0     1357.70     1372.07    133.54 o 
  10   3   0      697.29      713.35     81.50 o 
  12   3   0       63.31       77.37     26.96 o 
  14   3   0        1.24      -33.50     27.89 o 
   0   4   0     1701.61     1509.70    199.82 o 
   2   4   0      216.45      233.80     30.56 o 
   4   4   0      273.38      325.41     38.84 o 
   6   4   0       20.31       15.44     11.56 o 
   8   4   0      165.23      197.42     35.11 o 
  10   4   0      585.66      528.79     65.89 o 
  12   4   0        5.57       25.67     23.64 o 
   2   5   0     1354.91     1478.51    141.66 o 
   4   5   0       55.12      107.86     22.19 o 
   6   5   0      568.94      596.30     79.35 o 
   8   5   0      192.81      129.53     31.50 o 
  10   5   0      181.58      165.78     34.66 o 
  12   5   0       14.60       44.48     33.56 o 
   0   6   0       17.82       80.12     29.24 o 
   2   6   0      596.25      665.78     74.10 o 
   4   6   0       27.47       54.87     18.63 o 
   6   6   0       20.58        7.56     23.44 o 
   8   6   0      317.28      223.38     82.38 o 
  10   6   0       20.76        0.12     36.98 o 
  12   6   0        5.46       41.32     40.61 o 
   2   7   0      250.26      291.50     43.65 o 
   4   7   0       44.04       33.19     29.53 o 
   6   7   0       41.87      109.11     41.56 o 
   8   7   0        6.89       49.82     35.57 o 
  10   7   0        0.09       70.31     35.20 o 
   0   8   0        0.01       32.96     42.69 o 
   2   8   0       82.05      184.48     53.22 o 
   4   8   0        7.87      -24.39     61.59 o 
   6   8   0       15.75       20.55     37.46 o 
   8   8   0        7.48       34.41     39.39 o 
   2   9   0       25.75      129.43     84.85 o 
   4   9   0       16.34       25.28     37.12 o 
   6   9   0       10.39       18.07     40.36 o 
   2  10   0        0.51       28.28     91.73 o 
   1   1   1     6318.62     5634.25    299.35 o 
   2   1   1     6086.23     5730.19    320.53 o 
   3   1   1       48.80       58.65      7.26 o 
   4   1   1      389.75      516.34     31.45 o 
   5   1   1      726.90      677.74     40.75 o 
   6   1   1       65.92       62.33      7.58 o 
   7   1   1     1520.94     1569.51     86.63 o 
   8   1   1       25.07       34.03      9.01 o 
   9   1   1       11.66       15.34     12.02 o 
  10   1   1      147.79      132.25     16.10 o 
  11   1   1      153.87      144.69     20.48 o 
  12   1   1       37.67       31.19     15.06 o 
  13   1   1        8.52       27.92     17.45 o 
  14   1   1       10.40       35.85     25.73 o 
  15   1   1        2.32       13.07     26.07 o 
   0   2   1     1491.38     1271.29    103.04 o 
   1   2   1    30114.86    27899.54   1761.93 o 
   2   2   1      287.79      342.95     23.35 o 
   3   2   1        8.98       11.48      4.20 o 
   4   2   1       27.37       32.85      6.60 o 
   5   2   1       53.63       49.82      8.40 o 
   6   2   1       57.16       69.72     10.47 o 
   7   2   1      252.80      200.80     20.54 o 
   8   2   1      761.08      736.74     51.27 o 
   9   2   1        3.89        4.16      9.34 o 
  10   2   1       16.78       17.22     10.57 o 
  11   2   1        0.52       -1.39     11.55 o 
  12   2   1        0.75       -1.60     20.99 o 
  13   2   1        5.35       23.99     18.40 o 
  14   2   1        0.77        3.40     23.64 o 
  15   2   1        2.05       52.64     31.91 o 
   1   3   1       70.21       76.43     10.66 o 
   2   3   1      518.97      586.70     42.20 o 
   3   3   1      261.23      271.91     22.57 o 
   4   3   1      108.40      130.66     14.96 o 
   5   3   1       24.78       34.47      8.05 o 
   6   3   1     1126.58     1018.71     73.09 o 
   7   3   1      122.13      171.24     17.55 o 
   8   3   1        1.77        9.86      8.51 o 
   9   3   1      503.88      514.83     43.24 o 
  10   3   1      771.81      758.35     59.77 o 
  11   3   1      140.24      126.06     20.68 o 
  12   3   1      108.05      112.60     21.07 o 
  13   3   1       16.91       41.39     43.74 o 
  14   3   1        0.00       10.38     21.70 o 
   0   4   1     1157.13     1214.28    115.54 o 
   1   4   1        3.04       15.77      8.36 o 
   2   4   1      122.50      117.73     21.43 o 
   3   4   1     1098.55     1095.88     74.78 o 
   4   4   1        5.12       10.64      6.44 o 
   5   4   1       58.07       53.97     10.24 o 
   6   4   1       83.29       72.38     15.38 o 
   7   4   1       28.08       12.36     13.09 o 
   8   4   1      808.35      727.36     57.86 o 
   9   4   1      815.74      644.31     55.63 o 
  10   4   1       35.62       15.75     13.05 o 
  11   4   1       23.13        7.67     17.65 o 
  12   4   1       52.84       68.75     27.36 o 
  13   4   1        1.95       24.94     22.16 o 
  14   4   1        0.74      133.57     92.59 o 
   1   5   1      112.05      156.90     19.08 o 
   2   5   1      419.94      477.67     40.94 o 
   3   5   1       23.49       35.27     10.53 o 
   4   5   1       20.70        9.53      9.44 o 
   5   5   1      138.60      132.03     16.72 o 
   6   5   1       15.46       14.20     11.64 o 
   7   5   1      199.85      191.62     26.44 o 
   8   5   1        3.02       15.79     13.17 o 
   9   5   1       37.69       18.30     13.45 o 
  10   5   1       11.86       18.40     22.88 o 
  11   5   1       38.60       78.58     21.02 o 
  12   5   1        0.17        1.82     21.44 o 
  13   5   1        2.55       41.95     22.75 o 
   0   6   1      656.23      684.66     74.91 o 
   1   6   1      389.11      408.28     41.66 o 
   2   6   1        1.65        7.57     11.51 o 
   3   6   1        1.60       16.57     11.06 o 
   4   6   1       64.07       51.45     14.86 o 
   5   6   1       79.69       73.82     18.47 o 
   6   6   1        0.12      -18.51     13.25 o 
   7   6   1       41.53       47.97     21.45 o 
   8   6   1       43.35       37.20     19.76 o 
   9   6   1       77.40       78.07     25.74 o 
  10   6   1        2.18       16.13     20.50 o 
  11   6   1        1.28       36.34     23.60 o 
  12   6   1        0.62        0.39     25.89 o 
   1   7   1       94.46      104.40     21.00 o 
   2   7   1        0.80        5.50     12.81 o 
   3   7   1      183.76      215.21     41.40 o 
   4   7   1       28.16       28.49     25.76 o 
   5   7   1       11.40        5.01     17.95 o 
   6   7   1       44.62      124.24     30.98 o 
   7   7   1        7.08       20.53     23.99 o 
   8   7   1        6.72      -19.01     34.12 o 
   9   7   1        1.22        0.95     25.33 o 
  10   7   1        0.37       24.76     25.89 o 
  11   7   1        0.05       13.98     45.22 o 
   0   8   1        0.00       14.53     26.93 o 
   1   8   1        5.35        9.65     22.65 o 
   2   8   1        4.68       26.44     19.76 o 
   3   8   1        0.03       16.45     21.48 o 
   4   8   1       20.97        1.48     22.43 o 
   5   8   1        0.56       43.09     24.06 o 
   6   8   1        6.23       13.77     31.46 o 
   7   8   1        2.87       -0.69     28.11 o 
   8   8   1        5.07        2.01     25.75 o 
   9   8   1        6.28       14.03     39.12 o 
   1   9   1        1.62       89.26     94.31 o 
   2   9   1       12.83      -11.94     33.44 o 
   3   9   1        0.93       42.91     46.85 o 
   4   9   1       13.35      -11.12     26.14 o 
   5   9   1        0.45       22.06     28.17 o 
   6   9   1        0.15        8.22     27.81 o 
   7   9   1       20.74       32.79     43.34 o 
   2  10   1       19.94      142.08     69.34 o 
   3  10   1        0.34      -24.17     60.31 o 
   0   0   2      334.40      317.73     32.91 o 
   1   0   2     7377.20     6949.58    496.42 o 
   2   0   2     9580.25     8661.93    618.63 o 
   3   0   2    19325.43    18241.75   1301.95 o 
   4   0   2      272.59      282.06     27.67 o 
   5   0   2      323.70      350.83     33.16 o 
   6   0   2      957.42      945.80     79.86 o 
   7   0   2        0.01       26.05      9.43 o 
   8   0   2      451.60      541.60     51.78 o 
   9   0   2      648.32      560.32     54.22 o 
  10   0   2      286.51      235.31     37.70 o 
  11   0   2        2.08       15.91     19.36 o 
  12   0   2      336.56      306.81     44.51 o 
  13   0   2       10.54       34.32     24.60 o 
  14   0   2        5.48      -16.40     27.84 o 
  15   0   2       21.86       36.99     33.22 o 
   1   1   2       56.36       76.36      6.58 o 
   2   1   2    56428.83    52029.13   2620.57 o 
   3   1   2    10265.10     9146.88    462.45 o 
   4   1   2      812.12      748.86     44.33 o 
   5   1   2       22.95       21.90      5.21 o 
   6   1   2      953.87      930.55     55.70 o 
   7   1   2        2.49        5.36      6.18 o 
   8   1   2      503.79      543.85     39.01 o 
   9   1   2        1.39       12.18      8.89 o 
  10   1   2      353.43      331.52     26.60 o 
  11   1   2      614.81      551.33     45.34 o 
  12   1   2       40.58       49.49     16.53 o 
  13   1   2      152.67      118.83     23.21 o 
  14   1   2        0.66       -4.98     23.27 o 
  15   1   2        0.03       -2.67     25.90 o 
   0   2   2     8442.96     7706.77    609.29 o 
   1   2   2     6644.20     5798.64    308.21 o 
   2   2   2    10835.41    10150.27    538.04 o 
   3   2   2     2517.35     2240.38    126.58 o 
   4   2   2      957.31      855.99     53.69 o 
   5   2   2      662.53      584.79     38.47 o 
   6   2   2      780.37      828.09     52.49 o 
   7   2   2        7.02        4.15      7.50 o 
   8   2   2      540.32      481.26     35.80 o 
   9   2   2       78.32       61.94     12.30 o 
  10   2   2       43.80       24.41     11.29 o 
  11   2   2      184.24      182.45     21.70 o 
  12   2   2      395.65      316.48     34.52 o 
  13   2   2       91.64      132.55     26.20 o 
  14   2   2        9.11       -0.39     20.86 o 
  15   2   2        0.00      -27.65     29.72 o 
   1   3   2     6384.11     5665.23    354.32 o 
   2   3   2      255.21      297.35     20.95 o 
   3   3   2      412.12      451.32     28.80 o 
   4   3   2     1302.04     1176.84     67.82 o 
   5   3   2      328.28      327.70     23.67 o 
   6   3   2       67.64       85.26     12.02 o 
   7   3   2       22.12       29.62      8.94 o 
   8   3   2     1128.54      963.87     64.55 o 
   9   3   2       20.85       25.19     11.45 o 
  10   3   2       52.98       39.70     12.46 o 
  11   3   2       40.05       60.46     16.44 o 
  12   3   2       85.24       73.49     19.02 o 
  13   3   2       30.86       29.69     19.78 o 
  14   3   2        1.96       29.16     34.32 o 
   0   4   2      206.58      289.54     35.20 o 
   1   4   2     1262.24     1251.74     90.20 o 
   2   4   2       46.94       50.38      9.64 o 
   3   4   2       74.70      102.52     12.33 o 
   4   4   2      156.77      155.46     15.49 o 
   5   4   2      795.75      733.04     52.14 o 
   6   4   2      486.33      432.11     34.53 o 
   7   4   2      514.05      407.02     36.60 o 
   8   4   2      139.81      129.45     17.99 o 
   9   4   2      209.49      180.42     24.01 o 
  10   4   2       94.19       68.56     18.26 o 
  11   4   2       13.38       14.75     14.46 o 
  12   4   2        0.14       -3.51     17.16 o 
  13   4   2        0.75        7.19     18.73 o 
  14   4   2        9.96       28.46     46.63 o 
   1   5   2      113.78      146.79     18.91 o 
   2   5   2      592.44      600.27     46.17 o 
   3   5   2      109.95      149.95     16.87 o 
   4   5   2       98.68      118.15     16.34 o 
   5   5   2      305.36      300.65     30.29 o 
   6   5   2      167.10      157.23     20.85 o 
   7   5   2        9.30        5.72     12.26 o 
   8   5   2       94.21       80.47     17.67 o 
   9   5   2      112.17       66.04     19.15 o 
  10   5   2       20.00        0.31     15.85 o 
  11   5   2      110.45      105.55     24.69 o 
  12   5   2        5.53       29.83     20.46 o 
  13   5   2        1.60        7.06     23.27 o 
   0   6   2     1530.04     1514.18    147.00 o 
   1   6   2       91.22       79.84     15.83 o 
   2   6   2        1.63        0.95      9.64 o 
   3   6   2      101.00       99.75     17.59 o 
   4   6   2        2.17       23.87     12.53 o 
   5   6   2       60.50       61.62     16.16 o 
   6   6   2       12.67      -16.09     15.71 o 
   7   6   2       46.51       35.68     17.85 o 
   8   6   2       27.36       31.57     21.55 o 
   9   6   2       17.14       24.96     18.91 o 
  10   6   2        0.04      -26.68     19.05 o 
  11   6   2       29.13       49.93     28.42 o 
  12   6   2        0.58       16.31     26.27 o 
   1   7   2       19.52        8.25     13.80 o 
   2   7   2       69.38       70.63     18.51 o 
   3   7   2       31.74       44.28     17.73 o 
   4   7   2      115.45       97.69     24.23 o 
   5   7   2       18.42       27.19     22.05 o 
   6   7   2      106.45      104.34     26.26 o 
   7   7   2        0.49       -2.00     21.53 o 
   8   7   2        6.36       30.70     25.33 o 
   9   7   2       24.02       27.49     23.69 o 
  10   7   2        0.02       60.01     28.99 o 
  11   7   2        1.51      -57.02     38.02 o 
   0   8   2       10.86      -27.12     31.69 o 
   1   8   2       19.49       54.76     20.44 o 
   2   8   2       30.94       16.67     18.06 o 
   3   8   2        2.94       31.22     20.18 o 
   4   8   2        1.70       11.93     23.71 o 
   5   8   2       24.40       25.10     22.92 o 
   6   8   2       18.16       15.69     23.28 o 
   7   8   2       17.71       23.48     24.95 o 
   8   8   2        0.15       -9.72     39.92 o 
   9   8   2        0.00       -7.72     29.25 o 
   1   9   2       29.54       65.84     51.12 o 
   2   9   2        0.03        1.54     32.70 o 
   3   9   2       19.49       -1.56     30.88 o 
   4   9   2        0.84       17.39     39.36 o 
   5   9   2        0.47       44.33     28.98 o 
   6   9   2       20.67       13.20     30.08 o 
   7   9   2       14.16       70.66     36.85 o 
   2  10   2        0.16      133.73     88.35 o 
   3  10   2        2.64      -24.10     56.70 o 
   1   1   3     7307.54     6728.78    356.94 o 
   2   1   3      134.75      160.29     10.03 o 
   3   1   3    24944.01    23719.30   1197.40 o 
   4   1   3     1790.27     1725.01     88.65 o 
   5   1   3        0.34        1.03      3.96 o 
   6   1   3       32.12       40.85      8.92 o 
   7   1   3      340.27      400.85     28.07 o 
   8   1   3      132.30      162.89     16.73 o 
   9   1   3        0.00        4.46      9.21 o 
  10   1   3      101.08      112.36     17.31 o 
  11   1   3        0.46       -6.08     11.64 o 
  12   1   3       23.27       47.29     16.72 o 
  13   1   3       56.49       84.87     21.27 o 
  14   1   3        1.78        4.45     18.02 o 
  15   1   3        5.04       -7.80     27.43 o 
   0   2   3     5303.93     4826.81    346.18 o 
   1   2   3     7251.84     6612.58    334.67 o 
   2   2   3    19980.21    18151.71    916.58 o 
   3   2   3      613.32      592.71     32.91 o 
   4   2   3     4008.44     3542.40    189.97 o 
   5   2   3       47.28       78.78     11.28 o 
   6   2   3      105.05      118.02     12.79 o 
   7   2   3      168.05      189.80     21.15 o 
   8   2   3      747.44      842.20     57.79 o 
   9   2   3      251.50      298.82     26.49 o 
  10   2   3      383.12      413.12     50.01 o 
  11   2   3      152.55      146.42     20.91 o 
  12   2   3       32.92       66.62     18.03 o 
  13   2   3       10.82       13.04     26.24 o 
  14   2   3        1.76       -3.88     19.85 o 
  15   2   3       22.03       98.91     45.18 o 
   2   3   3     4607.26     4264.02    228.28 o 
   3   3   3     1152.51      993.82     55.95 o 
   4   3   3      209.09      237.19     17.14 o 
   5   3   3        0.07        8.15      7.78 o 
   6   3   3      327.35      423.41     35.47 o 
   7   3   3       99.99       83.56     12.22 o 
   8   3   3       13.02       25.28     10.21 o 
   9   3   3      122.44      111.51     16.34 o 
  10   3   3       58.72       74.10     18.19 o 
  11   3   3        9.21       14.68     12.32 o 
  12   3   3       63.47       55.93     18.10 o 
  13   3   3        1.11        0.21     22.68 o 
  14   3   3       10.34       39.57     37.38 o 
   0   4   3     2322.67     2024.04    164.79 o 
   1   4   3     2525.64     2568.77    139.14 o 
   2   4   3     1435.24     1291.82     76.61 o 
   3   4   3     2450.95     2345.54    134.68 o 
   4   4   3       77.31       99.98     11.43 o 
   5   4   3      206.78      184.38     18.45 o 
   6   4   3      610.13      525.34     52.03 o 
   7   4   3       44.19       37.95     15.02 o 
   8   4   3      457.41      447.40     38.38 o 
   9   4   3       89.11       87.69     15.63 o 
  10   4   3       72.69       58.89     17.38 o 
  11   4   3       40.48       42.60     22.15 o 
  12   4   3        7.04       24.40     19.98 o 
  13   4   3       26.07       47.33     22.55 o 
  14   4   3        0.90      -30.48     42.40 o 
   1   5   3      232.16      248.96     22.62 o 
   2   5   3      876.29     1015.26     66.12 o 
   3   5   3      330.74      322.33     26.56 o 
   4   5   3        0.35        7.91     10.49 o 
   5   5   3        7.21        8.96     10.51 o 
   6   5   3       13.29        9.71     13.93 o 
   7   5   3     1028.43      882.23     65.25 o 
   8   5   3       91.10       49.51     23.81 o 
   9   5   3        9.14       28.15     16.29 o 
  10   5   3       36.35       52.47     19.02 o 
  11   5   3        8.32       20.89     23.36 o 
  12   5   3       14.71       -7.90     18.34 o 
  13   5   3        0.16       12.51     24.97 o 
   0   6   3        0.69       -5.28     14.41 o 
   1   6   3        4.66       -2.35     10.65 o 
   2   6   3       68.88       89.67     14.99 o 
   3   6   3       82.58       77.33     16.14 o 
   4   6   3        0.51       11.45     12.36 o 
   5   6   3       60.44       67.59     24.58 o 
   6   6   3        5.32        6.38     15.58 o 
   7   6   3      302.47      254.17     35.06 o 
   8   6   3      309.26      315.73     39.43 o 
   9   6   3        8.75       21.37     18.13 o 
  10   6   3        0.35        8.32     19.06 o 
  11   6   3        7.49       14.82     24.14 o 
  12   6   3        0.93       25.19     29.46 o 
   1   7   3       12.54       36.98     13.78 o 
   2   7   3       25.16       28.48     17.62 o 
   3   7   3       18.88        4.30     14.90 o 
   4   7   3      142.31      175.33     30.79 o 
   5   7   3       48.07       78.47     22.52 o 
   6   7   3        4.69        7.13     22.00 o 
   7   7   3       19.52        9.36     19.36 o 
   8   7   3       13.34        8.94     24.44 o 
   9   7   3       25.37       88.50     29.80 o 
  10   7   3       10.26      -27.71     25.82 o 
  11   7   3        0.34       18.28     41.56 o 
   0   8   3       16.58        5.27     44.39 o 
   1   8   3       86.70      106.97     28.09 o 
   2   8   3        0.02       25.16     18.97 o 
   3   8   3       21.10       30.92     20.21 o 
   4   8   3        4.10       16.98     21.33 o 
   5   8   3       25.23       36.72     24.63 o 
   6   8   3        5.71       11.02     24.85 o 
   7   8   3        0.69       -7.21     24.68 o 
   8   8   3        0.02       33.34     30.28 o 
   9   8   3        4.51       23.85     36.21 o 
   1   9   3        0.10        0.78     40.17 o 
   2   9   3        4.63       12.48     35.61 o 
   3   9   3        0.55       12.29     35.03 o 
   4   9   3       26.58       52.11     42.16 o 
   5   9   3        5.50       16.29     34.02 o 
   6   9   3        1.72       30.29     29.89 o 
   7   9   3        7.67      -13.91     34.32 o 
   3  10   3        0.82       13.37     41.96 o 
   0   0   4     1838.31     1504.84    153.54 o 
   1   0   4       63.28       76.48      7.60 o 
   2   0   4       18.86       14.36      4.79 o 
   3   0   4     1253.59     1115.82     81.83 o 
   4   0   4      584.03      685.60     52.56 o 
   5   0   4        6.91        9.27      5.35 o 
   6   0   4        0.24        6.74      7.04 o 
   7   0   4        8.14       26.45      9.24 o 
   8   0   4     2950.11     2648.87    211.53 o 
   9   0   4      606.75      746.53     69.85 o 
  10   0   4       35.72       44.39     18.29 o 
  11   0   4      295.52      332.62     45.42 o 
  12   0   4        1.51       -4.27     19.11 o 
  13   0   4      235.80      245.59     46.38 o 
  14   0   4        6.10       -8.64     32.75 o 
  15   0   4       48.06       92.89     64.71 o 
   1   1   4     2156.54     2061.61    114.80 o 
   2   1   4      199.06      186.89     12.29 o 
   3   1   4     7665.34     6958.43    352.36 o 
   4   1   4      271.90      281.67     17.67 o 
   5   1   4     1347.32     1388.61     72.71 o 
   6   1   4      100.38       85.68      9.19 o 
   7   1   4      507.59      612.20     39.27 o 
   8   1   4      457.10      522.15     38.46 o 
   9   1   4       79.90      123.81     19.56 o 
  10   1   4      376.34      370.13     30.66 o 
  11   1   4       26.13       25.68     13.31 o 
  12   1   4       23.86        7.99     15.34 o 
  13   1   4        8.66       15.58     16.18 o 
  14   1   4       68.51       57.57     26.16 o 
  15   1   4        0.00      -27.86     23.05 o 
   0   2   4     8509.99     8066.48    576.49 o 
   1   2   4     7275.08     6638.82    336.69 o 
   2   2   4    10577.63     9545.50    507.29 o 
   3   2   4     9255.24     8619.97    436.47 o 
   4   2   4      969.91     1105.56     58.16 o 
   5   2   4     1383.80     1260.87     70.54 o 
   6   2   4      648.69      624.90     39.73 o 
   7   2   4       40.81       48.00      9.49 o 
   8   2   4      142.07      146.42     16.25 o 
   9   2   4       27.75       34.65     10.75 o 
  10   2   4      175.70      159.89     20.03 o 
  11   2   4      134.84      138.70     20.83 o 
  12   2   4        0.50        5.73     15.06 o 
  13   2   4       95.90       67.19     24.00 o 
  14   2   4        6.18        0.14     21.95 o 
  15   2   4        5.70       67.65     48.76 o 
   2   3   4     1383.89     1283.68     67.95 o 
   3   3   4      983.45     1080.83     57.93 o 
   4   3   4     3396.53     3010.96    153.77 o 
   5   3   4      448.94      410.54     27.83 o 
   6   3   4       10.40        6.09      8.31 o 
   7   3   4        1.99        7.83      7.37 o 
   8   3   4        0.10       -0.87      8.75 o 
   9   3   4       25.57       23.91     11.14 o 
  10   3   4       68.53       71.66     14.58 o 
  11   3   4       87.42       68.02     15.97 o 
  12   3   4       36.63       46.59     18.08 o 
  13   3   4       24.32       53.37     29.92 o 
  14   3   4        0.28        8.67     24.30 o 
   0   4   4     2141.90     1981.84    146.34 o 
   1   4   4      407.50      457.02     28.93 o 
   2   4   4      490.76      525.35     32.50 o 
   3   4   4      847.60      816.97     46.68 o 
   4   4   4      153.18      125.70     12.22 o 
   5   4   4       79.53       95.58     12.92 o 
   6   4   4      175.55      156.41     18.38 o 
   7   4   4      220.86      253.89     27.10 o 
   8   4   4       57.60       52.94     13.81 o 
   9   4   4      474.16      403.84     36.44 o 
  10   4   4       14.17       17.43     16.20 o 
  11   4   4       20.38       63.69     36.20 o 
  13   4   4        1.01       34.37     20.54 o 
  14   4   4        3.07       42.17     44.82 o 
   1   5   4       44.97       55.12     14.67 o 
   2   5   4        5.40       33.91     17.48 o 
   3   5   4      335.66      317.09     23.83 o 
   4   5   4        5.07       15.64     10.42 o 
   5   5   4       80.52      107.87     17.90 o 
   6   5   4      284.46      299.15     29.77 o 
   7   5   4      364.00      357.82     36.03 o 
   8   5   4       40.59       24.23     19.61 o 
   9   5   4       23.74       22.46     24.30 o 
  10   5   4       71.54       72.74     20.31 o 
  11   5   4       19.97       27.06     18.52 o 
  12   5   4        4.45       20.96     20.24 o 
  13   5   4        4.52       26.42     24.67 o 
   0   6   4      125.42      140.94     23.78 o 
   1   6   4        1.02       -2.93      9.31 o 
   2   6   4        1.05       11.09     10.22 o 
   3   6   4       30.90        6.22     11.30 o 
   4   6   4      137.93      168.50     24.58 o 
   5   6   4      149.04      160.64     24.12 o 
   6   6   4        1.06        7.79     14.20 o 
   7   6   4      208.87      263.44     35.98 o 
   8   6   4       13.50       52.02     19.40 o 
   9   6   4       74.27       35.58     20.19 o 
  10   6   4       11.13       10.49     20.32 o 
  11   6   4        0.54       34.70     26.05 o 
  12   6   4       82.65       90.21     46.22 o 
   1   7   4       62.55       67.44     19.67 o 
   2   7   4        0.89       28.31     15.69 o 
   3   7   4        8.37       12.28     16.59 o 
   4   7   4      218.09      267.34     37.39 o 
   5   7   4      133.13       99.54     23.92 o 
   6   7   4      117.22      121.01     26.85 o 
   7   7   4        4.31       22.88     21.14 o 
   8   7   4       52.04       17.00     20.25 o 
   9   7   4       71.45       59.58     31.57 o 
  10   7   4        0.94        4.67     26.79 o 
  11   7   4        8.40       50.44     43.72 o 
   0   8   4      124.91      126.78     51.05 o 
   1   8   4       47.34       55.35     25.36 o 
   2   8   4       56.82       56.08     31.27 o 
   3   8   4        5.90       24.90     21.39 o 
   4   8   4        8.86       41.72     29.86 o 
   5   8   4       77.15       94.21     25.52 o 
   6   8   4       41.56      110.10     34.02 o 
   7   8   4        1.14       27.57     33.78 o 
   8   8   4        8.13       13.62     27.77 o 
   9   8   4       13.15      -19.08     32.19 o 
   1   9   4        5.81        0.63     32.45 o 
   2   9   4        5.11       27.81     29.27 o 
   3   9   4       30.25      111.72     42.61 o 
   4   9   4       16.79      122.21     39.07 o 
   5   9   4        0.00       17.36     38.71 o 
   6   9   4        0.03       49.73     41.00 o 
   7   9   4        8.51       52.10     52.36 o 
   2  10   4       13.73      191.26     83.34 o 
   3  10   4        0.74       54.87     43.11 o 
   1   1   5     5559.10     5194.52    286.86 o 
   2   1   5     1642.95     1493.00     80.42 o 
   3   1   5      189.57      215.12     13.91 o 
   4   1   5      601.54      612.60     33.89 o 
   5   1   5      738.12      838.02     45.61 o 
   6   1   5      502.69      569.16     32.68 o 
   7   1   5        5.46        4.41      8.42 o 
   8   1   5       40.91       42.09      8.69 o 
   9   1   5       23.33        7.84      9.77 o 
  10   1   5      141.36      128.41     17.24 o 
  11   1   5        2.17        2.81     12.28 o 
  12   1   5        0.34        7.92     15.33 o 
  13   1   5       43.53       47.64     19.09 o 
  14   1   5       56.33       45.86     23.01 o 
  15   1   5        3.80       55.49     26.74 o 
   0   2   5       99.97      106.27     12.57 o 
   1   2   5     2921.98     2557.24    131.06 o 
   2   2   5     1872.70     1721.03     93.10 o 
   3   2   5     1442.93     1475.62     80.28 o 
   4   2   5      881.02      963.14     51.76 o 
   5   2   5     1119.61     1081.34     57.89 o 
   6   2   5     1432.77     1503.33     87.14 o 
   7   2   5      555.04      655.19     54.47 o 
   8   2   5        5.08       10.25      7.69 o 
   9   2   5       23.94       12.16     13.31 o 
  10   2   5       13.73        9.36     13.46 o 
  11   2   5       18.38       14.31     12.68 o 
  12   2   5       18.05       21.07     16.22 o 
  13   2   5       17.11       -3.99     17.09 o 
  14   2   5      127.27      199.91     38.62 o 
  15   2   5        4.87       79.35     50.89 o 
   1   3   5       81.83       72.08      9.01 o 
   2   3   5     2810.73     2629.67    135.11 o 
   3   3   5      987.93     1094.45     58.80 o 
   4   3   5      929.68      770.04     43.07 o 
   5   3   5     3216.49     2673.98    144.61 o 
   6   3   5       78.90       91.12     12.01 o 
   7   3   5       61.96       56.69     11.10 o 
   8   3   5       50.75       43.33     13.48 o 
   9   3   5       16.77       24.38     11.14 o 
  10   3   5       50.99       52.50     13.74 o 
  11   3   5       39.52       36.43     16.82 o 
  12   3   5       23.61       31.40     15.75 o 
  13   3   5       14.00       40.17     42.28 o 
  14   3   5       16.13       31.37     34.45 o 
   0   4   5      449.21      607.48     55.30 o 
   1   4   5        8.97       11.74      6.28 o 
   2   4   5     1028.05     1008.84     56.05 o 
   3   4   5      689.30      718.45     43.09 o 
   4   4   5     5237.29     4838.81    246.59 o 
   5   4   5      146.28      167.34     19.11 o 
   6   4   5      451.73      477.03     39.14 o 
   7   4   5        0.65       -5.86      9.47 o 
   8   4   5       81.68       79.05     16.17 o 
   9   4   5       33.51       34.04     21.03 o 
  10   4   5        3.96      -16.16     12.43 o 
  11   4   5       47.24       46.46     18.27 o 
  12   4   5        0.06       25.58     18.74 o 
  13   4   5       31.60       44.09     23.00 o 
  14   4   5       44.35       64.41     49.15 o 
   1   5   5       14.81       17.97      7.81 o 
   2   5   5       42.34       56.30     11.23 o 
   3   5   5      722.85      775.40     53.05 o 
   4   5   5       52.92       55.28     12.28 o 
   5   5   5       12.72       28.37     12.80 o 
   6   5   5      999.97      934.84     73.31 o 
   7   5   5        6.22       26.22     15.22 o 
   8   5   5        0.88        0.97     13.59 o 
   9   5   5        0.99       -0.06     18.40 o 
  10   5   5       75.61       82.21     23.57 o 
  11   5   5       14.66       15.66     30.08 o 
  12   5   5        0.58        8.45     20.14 o 
  13   5   5        0.12       -3.70     37.39 o 
   0   6   5      105.83       94.10     23.52 o 
   1   6   5       39.33       35.12     10.90 o 
   2   6   5       10.67       13.02     18.22 o 
   3   6   5       32.93       40.46     16.79 o 
   4   6   5      566.80      479.46     45.67 o 
   5   6   5      439.65      447.08     44.06 o 
   6   6   5       88.86      105.41     19.96 o 
   7   6   5        2.53       22.67     17.36 o 
   8   6   5      196.08      225.27     32.56 o 
   9   6   5       65.11       60.85     22.88 o 
  10   6   5       21.31       11.45     26.34 o 
  11   6   5       20.49        8.35     21.21 o 
  12   6   5        6.69       -0.28     33.97 o 
   1   7   5       11.80        1.61     14.37 o 
   2   7   5       42.62       10.34     14.51 o 
   3   7   5       10.48       21.49     18.30 o 
   4   7   5        0.06       -1.46     15.52 o 
   5   7   5      218.91      225.75     33.75 o 
   6   7   5       65.60       63.19     21.73 o 
   7   7   5        1.20       38.59     22.87 o 
   8   7   5        0.65       22.07     22.92 o 
   9   7   5       51.52       11.62     22.98 o 
  10   7   5        2.25       30.61     26.02 o 
  11   7   5        6.59      -50.81     33.88 o 
   0   8   5       15.52      -13.04     28.39 o 
   1   8   5        8.45       -1.11     22.62 o 
   2   8   5       40.96       75.78     32.83 o 
   3   8   5       48.54       41.71     31.84 o 
   4   8   5      169.11      144.21     33.23 o 
   5   8   5       19.09       29.82     21.49 o 
   6   8   5      182.28      261.28     56.03 o 
   7   8   5        6.56       18.25     25.68 o 
   8   8   5       16.43       -0.14     25.90 o 
   9   8   5        1.61       -8.52     32.45 o 
   1   9   5        0.62      -39.18     29.38 o 
   2   9   5       13.13       67.82     33.38 o 
   3   9   5        1.11       29.75     30.51 o 
   4   9   5        1.23       19.61     37.74 o 
   5   9   5        0.00       20.20     35.15 o 
   6   9   5       10.21       27.52     33.20 o 
   7   9   5        2.56      -18.55     73.56 o 
   0  10   5      126.25       83.56     61.19 o 
   1  10   5        1.34       83.45     67.48 o 
   2  10   5        0.23       69.58     69.47 o 
   3  10   5        4.12       55.60     43.15 o 
   0   0   6     2707.96     2515.03    256.05 o 
   1   0   6     2048.57     1754.60    126.88 o 
   2   0   6     1385.77     1225.91     89.64 o 
   3   0   6     3209.10     2868.07    206.65 o 
   4   0   6       32.47       56.56     11.07 o 
   5   0   6    10213.05    10166.61    725.88 o 
   6   0   6     2252.40     2151.29    157.74 o 
   7   0   6      594.99      776.00     62.80 o 
   8   0   6      300.23      302.49     32.48 o 
   9   0   6      104.32      130.12     22.05 o 
  10   0   6        3.01      -11.23     15.15 o 
  11   0   6       40.04       81.15     24.22 o 
  12   0   6      580.86      606.32     82.40 o 
  13   0   6       93.29      127.25     37.00 o 
  14   0   6        0.81        3.17     27.69 o 
  15   0   6        0.06       55.09     57.53 o 
   1   1   6      931.31      850.01     48.71 o 
   2   1   6      970.54      855.74     46.93 o 
   3   1   6     2347.36     2075.68    106.53 o 
   4   1   6     3461.01     3294.27    167.98 o 
   5   1   6      398.32      512.11     30.07 o 
   6   1   6     1334.05     1521.85     80.13 o 
   7   1   6       51.28       81.35     11.00 o 
   8   1   6        8.31       21.69      7.48 o 
   9   1   6       44.80       59.80     11.28 o 
  10   1   6       10.25        7.99     11.39 o 
  11   1   6       65.65       49.70     16.02 o 
  12   1   6        2.81       -7.64     15.53 o 
  13   1   6       52.60       75.03     22.47 o 
  14   1   6       18.06       20.06     21.58 o 
  15   1   6      120.66       79.33     49.41 o 
   0   2   6     2343.35     2273.24    164.51 o 
   1   2   6      220.33      219.94     15.05 o 
   2   2   6     4964.38     4497.30    239.99 o 
   3   2   6       11.20       22.87      4.70 o 
   4   2   6     1724.34     1687.06     91.87 o 
   5   2   6     4444.67     4187.97    213.58 o 
   6   2   6     1121.72     1186.07     66.77 o 
   7   2   6      375.54      440.03     32.58 o 
   8   2   6       59.00       49.85     11.18 o 
   9   2   6       71.38       70.48     13.63 o 
  10   2   6       20.96       29.79     11.56 o 
  11   2   6        4.06        7.12     11.78 o 
  12   2   6       10.14       30.87     17.58 o 
  13   2   6        3.75       28.72     20.53 o 
  14   2   6        3.33       17.50     23.72 o 
   1   3   6      291.02      362.76     22.43 o 
   2   3   6     1631.28     1551.18     80.78 o 
   3   3   6      719.13      714.41     42.80 o 
   4   3   6     2863.00     2607.87    140.74 o 
   5   3   6     1155.85     1185.44     68.05 o 
   6   3   6       15.73       13.37      7.84 o 
   7   3   6        5.67        5.94      7.72 o 
   8   3   6       22.77       32.71      9.94 o 
   9   3   6       52.12       54.06     12.12 o 
  10   3   6        6.23       29.33     13.24 o 
  11   3   6        6.54       12.85     14.26 o 
  12   3   6        0.20       25.79     14.90 o 
  13   3   6        4.28       24.79     19.72 o 
  14   3   6        1.54       46.49     27.12 o 
   0   4   6      467.66      519.36     45.00 o 
   1   4   6       42.70       47.96      7.95 o 
   2   4   6      706.38      722.60     44.38 o 
   3   4   6       59.63       57.93      9.58 o 
   4   4   6       27.75       32.76      9.68 o 
   5   4   6       69.05       54.18     11.32 o 
   6   4   6      825.09      748.87     56.01 o 
   7   4   6      371.58      334.34     33.42 o 
   8   4   6      302.93      290.25     31.17 o 
   9   4   6        0.79      -17.29     11.52 o 
  10   4   6       15.72        3.87     13.50 o 
  11   4   6        1.16       24.62     18.56 o 
  12   4   6       41.41       39.42     36.14 o 
  13   4   6        7.11       59.12     39.65 o 
  14   4   6        2.62      -16.28     39.07 o 
   1   5   6       19.54       15.02      8.14 o 
   2   5   6       47.34       36.36     10.05 o 
   3   5   6       42.18       51.93     10.35 o 
   4   5   6      603.56      631.86     49.10 o 
   5   5   6      225.24      188.50     24.38 o 
   6   5   6      471.31      399.50     39.35 o 
   7   5   6      320.10      290.46     35.07 o 
   8   5   6        3.89        9.66     14.49 o 
   9   5   6        0.03        2.24     15.18 o 
  10   5   6        0.20       -0.59     16.98 o 
  11   5   6        1.76      -12.17     17.01 o 
  12   5   6       21.79       55.28     27.49 o 
  13   5   6        2.91       25.84     39.63 o 
   0   6   6       17.29       26.43     15.35 o 
   1   6   6      106.22       95.07     18.59 o 
   2   6   6       12.75       15.53     11.36 o 
   3   6   6      341.75      357.89     33.94 o 
   4   6   6      863.18      771.22     76.43 o 
   5   6   6        9.93       41.02     15.45 o 
   6   6   6      449.47      522.83     59.45 o 
   7   6   6       16.26       43.37     19.75 o 
   8   6   6        5.68       49.95     19.20 o 
   9   6   6        1.61        4.58     30.30 o 
  10   6   6        0.17      -16.99     17.60 o 
  11   6   6        1.64      -10.92     19.64 o 
  12   6   6        5.28       21.67     28.66 o 
   1   7   6       27.16       52.73     20.67 o 
   2   7   6       21.19       -4.01     14.16 o 
   3   7   6       26.48        6.14     18.61 o 
   4   7   6        6.44       27.84     16.59 o 
   5   7   6      123.19      131.13     25.25 o 
   6   7   6        0.20       -4.87     18.85 o 
   7   7   6       73.33       37.22     23.40 o 
   8   7   6        0.52      -12.75     18.98 o 
   9   7   6        0.02       15.57     21.82 o 
  10   7   6       95.77       90.88     40.54 o 
  11   7   6        0.69       49.31     43.39 o 
   0   8   6       52.64       18.02     33.80 o 
   1   8   6       28.80       76.74     28.46 o 
   2   8   6       16.48       58.11     24.71 o 
   3   8   6       44.83       33.83     22.37 o 
   4   8   6        8.75       60.60     28.44 o 
   5   8   6        1.92       38.23     28.02 o 
   6   8   6       86.09      141.88     30.45 o 
   7   8   6        0.98        9.24     22.55 o 
   8   8   6        2.42       16.12     28.76 o 
   9   8   6        0.15      -10.25     36.49 o 
   1   9   6        6.33       -8.78     25.90 o 
   2   9   6      120.50      163.88     46.08 o 
   3   9   6       99.47      108.39     39.64 o 
   4   9   6       45.26       48.50     32.12 o 
   5   9   6        0.79       80.18     47.89 o 
   6   9   6        0.49       -9.22     55.34 o 
   7   9   6        9.70       58.13    103.94 o 
   0  10   6        1.62       42.59     58.56 o 
   1  10   6       23.82      -21.88    101.47 o 
   2  10   6        0.15      108.55     68.24 o 
   1   1   7     1437.73     1359.29     70.14 o 
   2   1   7     1829.83     1728.22     93.04 o 
   4   1   7     1716.77     1600.84     82.52 o 
   5   1   7     3867.11     3918.94    199.66 o 
   6   1   7       34.46       32.22      6.36 o 
   7   1   7        0.78        6.13      8.30 o 
   8   1   7       29.01       16.46      7.48 o 
   9   1   7        0.24       -8.73      8.62 o 
  10   1   7       99.86       81.20     15.15 o 
  11   1   7       11.02       34.69     14.26 o 
  12   1   7       78.33       85.54     20.36 o 
  13   1   7        0.00       -3.34     17.49 o 
  14   1   7        2.52       16.04     28.28 o 
  15   1   7        1.54       64.46     38.32 o 
   0   2   7      546.60      563.66     44.00 o 
   1   2   7        0.68        4.52      4.18 o 
   2   2   7        8.74       10.75      3.57 o 
   3   2   7      155.32      184.01     13.97 o 
   4   2   7      150.23      164.46     12.86 o 
   5   2   7      277.30      290.44     19.26 o 
   6   2   7      500.32      521.70     33.20 o 
   7   2   7        3.72        9.26      6.55 o 
   8   2   7       27.26       41.43     14.16 o 
   9   2   7       21.25       20.12      9.90 o 
  10   2   7       17.24       23.78     12.81 o 
  11   2   7       59.69       76.83     15.87 o 
  12   2   7       24.85       52.07     18.49 o 
  13   2   7       53.79       43.97     20.70 o 
  14   2   7        1.51        4.93     22.98 o 
   1   3   7      105.11      122.41     10.41 o 
   2   3   7     2095.43     2009.93    109.29 o 
   3   3   7       13.57       13.59      5.44 o 
   4   3   7      368.60      405.94     27.03 o 
   6   3   7     1834.68     1766.59    102.51 o 
   7   3   7       26.00       25.56     10.56 o 
   8   3   7      220.31      178.94     20.31 o 
   9   3   7       30.22       28.92     11.77 o 
  10   3   7        1.51        0.98     12.19 o 
  11   3   7        1.39       11.77     14.51 o 
  12   3   7       98.65       76.14     24.69 o 
  13   3   7        7.70        1.57     19.77 o 
  14   3   7        1.39       13.23     23.68 o 
   0   4   7     2228.56     1922.80    155.76 o 
   1   4   7      517.60      585.82     36.38 o 
   2   4   7      359.62      496.54     32.83 o 
   4   4   7      129.32      157.40     15.48 o 
   5   4   7      450.11      489.58     34.89 o 
   6   4   7      219.61      201.60     23.60 o 
   7   4   7      175.72      144.93     20.47 o 
   8   4   7       86.90       79.50     17.20 o 
   9   4   7        2.16      -12.31     11.52 o 
  10   4   7        0.90       19.55     13.95 o 
  11   4   7        1.82       13.16     16.06 o 
  12   4   7        0.01       21.18     19.95 o 
  13   4   7        0.91       23.06     20.82 o 
   1   5   7        2.14       12.20      8.46 o 
   2   5   7      247.67      253.05     20.67 o 
   3   5   7      163.96      166.17     18.97 o 
   4   5   7        6.60       13.93     10.76 o 
   5   5   7       14.40       19.59     12.57 o 
   6   5   7      165.68      131.38     21.49 o 
   7   5   7       25.95       59.06     16.22 o 
   8   5   7        3.11        4.33     13.33 o 
   9   5   7        0.32       25.52     15.48 o 
  10   5   7       36.70        5.37     37.03 o 
  11   5   7       31.51       46.85     21.56 o 
  12   5   7       21.95       -5.04     22.74 o 
  13   5   7        1.13       26.53     41.92 o 
   0   6   7       79.90       58.53     21.58 o 
   1   6   7       44.45       41.68     12.25 o 
   2   6   7      114.28      114.48     16.66 o 
   3   6   7      136.07      160.40     21.80 o 
   4   6   7        9.39       26.21     14.56 o 
   5   6   7      118.78      114.54     21.77 o 
   6   6   7      720.50      663.63     59.36 o 
   7   6   7      128.51      117.59     27.25 o 
   8   6   7      397.30      383.87     53.40 o 
   9   6   7       14.43       32.29     20.11 o 
  10   6   7       31.28        4.92     24.40 o 
  11   6   7        7.43       -5.30     21.04 o 
  12   6   7        3.36      -33.82     39.77 o 
   1   7   7       12.68       39.03     20.08 o 
   2   7   7      501.90      521.96     53.28 o 
   3   7   7      106.29      106.48     27.09 o 
   4   7   7      312.14      328.73     36.77 o 
   5   7   7       24.01       32.56     17.48 o 
   6   7   7       10.89       20.55     20.14 o 
   7   7   7        7.06       38.86     25.29 o 
   8   7   7        9.33       35.99     23.02 o 
   9   7   7        4.45      -13.75     21.74 o 
  10   7   7        0.25        6.49     22.10 o 
   0   8   7        6.07       18.23     30.25 o 
   1   8   7        0.00       12.99     32.96 o 
   2   8   7      205.04      250.87     41.16 o 
   3   8   7      128.40      121.66     33.65 o 
   4   8   7      120.94      171.70     35.43 o 
   5   8   7      105.09      171.01     50.92 o 
   6   8   7       59.62       55.31     30.13 o 
   7   8   7       27.35       52.78     25.17 o 
   8   8   7       31.01       31.16     25.96 o 
   9   8   7       13.50       -2.59     38.67 o 
   1   9   7        9.57       49.70     27.91 o 
   2   9   7       51.73       51.65    128.22 o 
   3   9   7        0.06       21.41     30.60 o 
   4   9   7      107.05      120.52     40.36 o 
   5   9   7        7.57      106.57     38.39 o 
   6   9   7        6.78      -25.90     69.83 o 
   0  10   7        7.15      -41.24     66.57 o 
   1  10   7        0.16       47.69     90.79 o 
   2  10   7        7.52      108.38     74.74 o 
   0   0   8     4304.25     3708.97    378.04 o 
   1   0   8     2263.32     2048.35    148.57 o 
   2   0   8      134.02      141.62     13.98 o 
   3   0   8      613.81      675.23     51.24 o 
   4   0   8     8430.80     7743.61    554.56 o 
   5   0   8     3802.03     3826.91    276.62 o 
   6   0   8      768.58      910.93     71.10 o 
   7   0   8     2737.88     2736.49    198.00 o 
   8   0   8        7.09       22.53     10.09 o 
   9   0   8       25.06        8.06     12.50 o 
  10   0   8        2.26      -15.96     17.53 o 
  11   0   8       64.22       64.52     38.78 o 
  12   0   8       13.85        0.51     23.65 o 
  13   0   8      268.80      341.51     85.30 o 
  14   0   8        5.96        9.79     29.18 o 
  15   0   8        7.92       29.75     42.12 o 
   1   1   8       89.61       96.27      7.48 o 
   2   1   8        1.39        8.83      4.57 o 
   3   1   8      718.18      864.53     48.56 o 
   4   1   8      525.57      589.37     32.74 o 
   5   1   8      120.82      124.41     10.49 o 
   6   1   8     1371.99     1290.28     68.55 o 
   7   1   8      105.51      147.33     13.92 o 
   8   1   8       14.63       27.42      7.85 o 
   9   1   8        0.21        8.92      9.78 o 
  10   1   8       70.41       88.68     15.42 o 
  11   1   8        0.62       11.67     16.46 o 
  12   1   8       61.64       96.63     32.23 o 
  13   1   8        2.11       19.68     19.52 o 
  14   1   8        8.22        7.42     26.12 o 
  15   1   8       20.14       22.38     42.08 o 
   0   2   8     1244.97     1049.80     78.83 o 
   1   2   8      194.79      208.75     15.53 o 
   2   2   8        2.42       11.20      4.40 o 
   3   2   8     1465.67     1414.41     77.79 o 
   4   2   8      310.40      357.91     23.49 o 
   5   2   8     1163.25     1236.57     69.70 o 
   6   2   8      967.49     1151.55     65.94 o 
   7   2   8      195.24      259.31     21.24 o 
   8   2   8      139.95      153.80     19.04 o 
   9   2   8        1.58       -3.55     10.62 o 
  10   2   8        9.42        8.07     12.36 o 
  11   2   8       93.07      100.08     19.37 o 
  12   2   8        5.09       25.93     16.14 o 
  13   2   8       14.37       20.63     17.80 o 
  14   2   8        8.57       57.49     25.22 o 
   1   3   8      795.37      728.89     41.04 o 
   2   3   8       31.84       46.48      7.25 o 
   3   3   8      932.63      974.66     56.56 o 
   4   3   8     2171.47     2257.56    123.04 o 
   5   3   8        0.33        5.84      6.83 o 
   6   3   8        2.12       -0.49      6.90 o 
   7   3   8      127.64      127.33     17.39 o 
   8   3   8        4.11        9.42      9.77 o 
   9   3   8       40.79       28.33     12.38 o 
  10   3   8       12.48       10.98     16.97 o 
  11   3   8        0.29        9.02     18.25 o 
  12   3   8       24.29       45.54     17.49 o 
  13   3   8        0.44       17.82     21.54 o 
  14   3   8        0.03       49.81     48.83 o 
   0   4   8      103.82       91.03     14.39 o 
   1   4   8       75.59       66.43      8.81 o 
   2   4   8      395.39      476.24     31.72 o 
   3   4   8      634.82      620.38     39.34 o 
   4   4   8       30.09       27.44     12.92 o 
   5   4   8      507.18      455.55     35.23 o 
   6   4   8       84.15       67.84     14.12 o 
   7   4   8      994.83      839.11     68.10 o 
   9   4   8       56.04       56.25     16.01 o 
  10   4   8        1.65        0.31     12.68 o 
  11   4   8        3.34       -5.40     14.08 o 
  12   4   8       33.27       33.98     21.08 o 
  13   4   8       73.21       68.70     35.27 o 
   1   5   8       82.73      101.22     12.11 o 
   2   5   8       68.69      107.72     14.11 o 
   3   5   8       10.46       17.48      9.86 o 
   4   5   8     1059.83     1081.47     72.74 o 
   5   5   8        0.00       21.47     11.92 o 
   6   5   8        7.91       10.17     12.89 o 
   7   5   8      560.36      515.96     47.25 o 
   8   5   8       26.25       10.18     14.52 o 
   9   5   8       42.10       65.01     24.44 o 
  10   5   8        2.90      -16.54     15.06 o 
  11   5   8        4.15       26.67     19.76 o 
  12   5   8        3.72        6.03     21.53 o 
  13   5   8        7.50      -14.46     42.54 o 
   0   6   8       47.31       30.97     20.15 o 
   1   6   8        1.37        5.27     12.34 o 
   2   6   8       90.74       89.60     15.60 o 
   3   6   8       46.36       74.33     18.65 o 
   4   6   8       27.64       20.52     13.39 o 
   5   6   8      286.87      307.08     34.69 o 
   6   6   8      175.14      184.34     34.32 o 
   7   6   8       13.57       16.92     18.48 o 
   8   6   8        0.20       18.12     20.83 o 
   9   6   8       36.83       50.64     20.47 o 
  10   6   8        0.25       16.33     20.75 o 
  11   6   8        3.88       29.15     22.96 o 
  12   6   8       32.31       56.33     37.21 o 
   1   7   8       52.19       68.52     23.08 o 
   2   7   8      110.47       94.95     23.79 o 
   3   7   8        3.61       25.00     19.22 o 
   4   7   8      131.60       65.47     23.55 o 
   5   7   8       25.94       27.92     18.48 o 
   6   7   8       72.61       54.20     19.91 o 
   7   7   8        9.81       -1.12     21.73 o 
   8   7   8        0.97        8.47     26.32 o 
   9   7   8       55.19       92.12     26.84 o 
  10   7   8       17.58       19.86     32.03 o 
   0   8   8       86.87      224.31     50.98 o 
   1   8   8       19.51       32.68     28.26 o 
   2   8   8       38.80       25.23     24.60 o 
   3   8   8       35.55       67.61     26.97 o 
   4   8   8        0.19       24.66     21.58 o 
   5   8   8       20.77       64.29     30.63 o 
   6   8   8       41.65       88.36     42.73 o 
   7   8   8        0.41       36.43     31.46 o 
   8   8   8       32.80        5.31     30.35 o 
   9   8   8        0.19      -22.08     62.29 o 
   1   9   8       97.35      133.27     39.56 o 
   2   9   8       34.38        7.03     35.37 o 
   3   9   8      233.64      240.84     47.86 o 
   4   9   8        0.69        1.16     33.57 o 
   5   9   8        3.43       58.96     35.80 o 
   6   9   8        0.39      -30.58     69.66 o 
   0  10   8        5.42       62.61     58.83 o 
   1  10   8        4.68      -30.32     35.95 o 
   1   1   9     2333.31     2126.36    108.74 o 
   2   1   9      811.37      924.63     51.15 o 
   3   1   9      583.26      655.76     36.06 o 
   4   1   9       78.62       81.22      8.08 o 
   5   1   9       33.86       33.65      6.42 o 
   6   1   9       49.06       57.18      8.33 o 
   7   1   9        4.29        5.79      5.94 o 
   8   1   9       29.82       58.56      9.78 o 
   9   1   9       72.94       69.59     15.09 o 
  10   1   9        8.20        6.53     13.82 o 
  11   1   9       21.45       25.65     14.56 o 
  12   1   9        0.13      -18.12     25.78 o 
  13   1   9        0.93        3.61     20.81 o 
  14   1   9       22.68       24.27     33.38 o 
   0   2   9       90.19      114.50     18.87 o 
   1   2   9      136.14      148.35     12.66 o 
   2   2   9      384.48      467.00     30.46 o 
   3   2   9     3383.34     3452.26    185.36 o 
   5   2   9      766.31      843.50     49.92 o 
   6   2   9      858.59      865.55     51.60 o 
   7   2   9       51.04       43.85      9.19 o 
   8   2   9        4.35       11.44      8.62 o 
   9   2   9        0.02        5.02      9.28 o 
  10   2   9       42.47       35.75     14.47 o 
  11   2   9        7.60       -1.06     12.56 o 
  12   2   9        1.14       31.14     17.80 o 
  13   2   9        2.09       -6.26     17.87 o 
  14   2   9       52.12       77.28     26.71 o 
   1   3   9      687.52      719.38     39.91 o 
   2   3   9       83.91       85.77     10.10 o 
   3   3   9      541.27      571.01     34.68 o 
   4   3   9     1496.06     1458.58     80.90 o 
   5   3   9     1580.30     1423.82     85.60 o 
   6   3   9      145.33      123.35     14.02 o 
   7   3   9      128.49      113.33     17.20 o 
   8   3   9       66.14       52.48     13.37 o 
   9   3   9        5.76        2.20     11.66 o 
  10   3   9        2.04       -2.92     15.77 o 
  11   3   9        4.48        2.90     14.13 o 
  12   3   9       30.72       51.41     18.58 o 
  13   3   9        5.23       17.01     20.11 o 
  14   3   9       24.96       20.91     34.29 o 
   0   4   9        0.79        5.91      8.42 o 
   1   4   9       12.48       17.99      8.33 o 
   2   4   9      132.11      148.77     15.70 o 
   3   4   9      193.50      211.19     18.92 o 
   4   4   9      796.60      805.72     50.77 o 
   5   4   9       41.43       43.16     11.60 o 
   6   4   9       77.71       52.13     13.67 o 
   7   4   9       72.68       68.82     15.22 o 
   8   4   9       85.76       73.17     17.15 o 
   9   4   9        7.10       -1.65     12.68 o 
  10   4   9       45.59       20.54     15.81 o 
  11   4   9        4.19        3.74     16.29 o 
  12   4   9       10.14       17.82     17.79 o 
  13   4   9       20.66       44.97     22.79 o 
   1   5   9        2.83        1.76      8.79 o 
   2   5   9      482.93      485.10     35.33 o 
   3   5   9        1.21        5.78      9.35 o 
   4   5   9       25.40       32.37     14.19 o 
   5   5   9      323.03      329.67     32.52 o 
   6   5   9      163.16      127.74     20.19 o 
   7   5   9        2.56       26.96     15.15 o 
   8   5   9        2.82       46.05     19.21 o 
   9   5   9       79.79       75.75     23.26 o 
  10   5   9       31.84        2.74     16.31 o 
  11   5   9        7.70       13.35     19.82 o 
  12   5   9        3.53       31.39     33.71 o 
  13   5   9        0.17       15.55     41.75 o 
   0   6   9      154.82      138.82     30.60 o 
   1   6   9       54.28       72.34     17.42 o 
   2   6   9        0.19       11.83     12.99 o 
   3   6   9        9.62       42.09     13.29 o 
   4   6   9      332.23      284.85     39.49 o 
   5   6   9       23.70       44.56     16.74 o 
   6   6   9       10.20       20.80     14.90 o 
   7   6   9      173.86      136.09     23.99 o 
   8   6   9        5.79       37.37     19.07 o 
   9   6   9      294.34      212.60     34.38 o 
  10   6   9        2.60       -0.30     27.56 o 
  11   6   9        1.02       -3.76     21.84 o 
  12   6   9        3.29       -5.29     30.27 o 
   1   7   9      120.11      119.73     23.49 o 
   2   7   9        7.95       12.83     18.62 o 
   3   7   9       97.27       61.39     21.75 o 
   4   7   9        0.47       13.28     19.25 o 
   5   7   9       61.51       56.47     22.94 o 
   6   7   9       12.54       19.16     19.23 o 
   7   7   9       18.53       34.41     19.73 o 
   8   7   9       22.71       97.00     39.63 o 
   9   7   9       12.37       21.90     32.84 o 
  10   7   9        2.82        3.09     24.11 o 
   0   8   9        0.80      -26.79     25.80 o 
   1   8   9        0.42        0.25     24.26 o 
   2   8   9      131.63      182.19     39.22 o 
   3   8   9       13.51       39.15     28.98 o 
   4   8   9        8.79       34.95     26.40 o 
   5   8   9      298.79      265.21     59.43 o 
   6   8   9       43.23       60.25     31.70 o 
   7   8   9       71.60      123.93     46.38 o 
   8   8   9        0.36       31.21     31.18 o 
   9   8   9       15.00      118.90     62.71 o 
   1   9   9       59.21       80.68     34.14 o 
   2   9   9        4.59        2.07     30.15 o 
   3   9   9       35.40       62.89     38.71 o 
   4   9   9        1.13        5.53     35.70 o 
   5   9   9        1.51      -22.42     33.22 o 
   6   9   9       15.55       41.94     62.75 o 
   0   0  10       47.80       48.89     18.02 o 
   1   0  10      563.51      557.62     43.40 o 
   2   0  10      165.85      170.10     16.97 o 
   3   0  10      259.63      289.99     27.37 o 
   4   0  10      268.33      330.14     29.87 o 
   5   0  10      680.05      642.40     52.39 o 
   6   0  10       23.20       29.23     17.34 o 
   7   0  10        0.76       -3.92     12.59 o 
   8   0  10     1242.34     1323.41    112.97 o 
   9   0  10       54.70       84.28     18.12 o 
  10   0  10        0.02        6.95     21.64 o 
  11   0  10       38.64       43.44     23.29 o 
  12   0  10        4.58       -4.81     22.26 o 
  13   0  10       45.33       53.13     29.57 o 
  14   0  10       19.70       66.04     43.81 o 
   1   1  10      189.70      209.86     13.59 o 
   3   1  10      430.65      449.94     27.92 o 
   4   1  10       16.37       16.26      5.30 o 
   5   1  10      920.73     1044.08     56.57 o 
   6   1  10       39.84       50.30      8.30 o 
   7   1  10     1034.98     1150.69     63.50 o 
   8   1  10       30.15       22.54     12.12 o 
   9   1  10       61.10       63.19     13.12 o 
  10   1  10       71.54       50.62     16.59 o 
  11   1  10       91.51       84.71     18.89 o 
  12   1  10        0.83       -4.93     20.48 o 
  13   1  10        5.50       20.26     21.18 o 
  14   1  10        0.00       18.42     24.47 o 
   0   2  10      262.12      284.13     26.67 o 
   1   2  10     1710.06     1645.23     92.66 o 
   2   2  10      549.70      583.82     36.69 o 
   3   2  10      429.55      473.81     30.86 o 
   4   2  10      747.78      677.86     40.64 o 
   5   2  10     2103.41     2183.28    118.66 o 
   6   2  10      683.84      771.99     46.93 o 
   7   2  10       27.32        7.08     11.87 o 
   8   2  10       91.91       99.92     14.09 o 
   9   2  10       33.77       25.42     12.89 o 
  10   2  10        0.43      -10.55     10.79 o 
  11   2  10        9.55        8.35     14.29 o 
  12   2  10       31.23       48.63     20.68 o 
  13   2  10       17.04       33.19     24.83 o 
  14   2  10        2.80       25.07     24.64 o 
   1   3  10      907.20      957.70     54.68 o 
   2   3  10      445.50      446.89     30.41 o 
   3   3  10     2221.96     2109.92    119.68 o 
   4   3  10       27.89       24.98      6.52 o 
   5   3  10      193.53      212.50     21.83 o 
   6   3  10       20.51       27.96      9.59 o 
   7   3  10       35.53       27.76     12.22 o 
   8   3  10       49.18       24.21     13.79 o 
   9   3  10        2.46      -16.98     11.32 o 
  10   3  10       79.21       65.49     23.34 o 
  11   3  10        2.64        6.52     15.29 o 
  12   3  10       67.90       78.49     20.54 o 
  13   3  10        2.97       21.36     23.34 o 
  14   3  10        9.57       19.98     32.27 o 
   0   4  10      297.70      331.36     32.32 o 
   1   4  10      210.47      208.81     16.36 o 
   2   4  10     2998.77     2843.18    161.02 o 
   3   4  10       20.35       42.17     12.03 o 
   4   4  10     1290.60     1234.06     76.66 o 
   5   4  10        0.00       14.64      9.44 o 
   6   4  10        6.60       20.88     11.34 o 
   7   4  10        4.56        8.29     11.07 o 
   8   4  10      472.77      430.14     42.04 o 
   9   4  10      124.94      113.34     20.97 o 
  10   4  10       26.45       34.32     16.82 o 
  11   4  10       13.05       30.98     16.50 o 
  12   4  10        0.01       35.82     19.80 o 
  13   4  10        0.01       33.64     22.34 o 
   1   5  10       15.80       21.94      9.93 o 
   2   5  10      378.24      372.13     29.53 o 
   3   5  10      460.36      540.58     39.22 o 
   4   5  10       17.80        7.09     13.86 o 
   5   5  10      406.80      398.08     37.50 o 
   6   5  10       28.89        9.13     13.68 o 
   7   5  10        3.23       13.44     14.00 o 
   8   5  10       26.90       14.96     20.54 o 
   9   5  10       36.73       36.30     16.31 o 
  10   5  10       16.77       19.64     17.25 o 
  11   5  10       32.68       28.03     20.47 o 
  12   5  10       22.85       43.08     31.44 o 
   0   6  10       17.56       29.72     20.05 o 
   1   6  10        6.21        0.54     13.83 o 
   2   6  10      308.90      315.20     32.65 o 
   3   6  10        0.00       20.79     20.79 o 
   4   6  10      240.56      234.45     27.96 o 
   5   6  10        0.65        7.32     13.60 o 
   6   6  10        6.99        7.21     13.88 o 
   7   6  10        0.19       -7.02     14.81 o 
   8   6  10      148.72      146.02     26.27 o 
   9   6  10      104.68       93.34     22.68 o 
  10   6  10        0.00        2.44     25.81 o 
  11   6  10       21.71       10.89     27.33 o 
   1   7  10       31.85       45.82     17.97 o 
   2   7  10       42.79       84.04     22.42 o 
   3   7  10        0.10       24.48     19.40 o 
   4   7  10      253.02      164.51     35.67 o 
   5   7  10        1.95       57.55     23.63 o 
   6   7  10       15.57       18.57     23.80 o 
   7   7  10       13.29       34.45     21.25 o 
   8   7  10      128.74      104.18     28.10 o 
   9   7  10       14.51       -1.35     23.42 o 
  10   7  10        5.00       12.09     27.24 o 
   0   8  10       28.43       49.90     42.31 o 
   1   8  10      269.60      302.93     58.72 o 
   2   8  10        1.30       13.30     26.01 o 
   3   8  10       13.18       -6.23     26.44 o 
   4   8  10        1.10       -7.26     24.95 o 
   5   8  10      169.77      153.26     36.64 o 
   6   8  10        2.17        0.84     28.74 o 
   7   8  10       23.24       29.21     31.26 o 
   8   8  10        0.27       50.38     35.97 o 
   1   9  10        3.72       13.79     49.28 o 
   2   9  10        6.62        0.39     29.62 o 
   3   9  10        7.35       39.67     32.05 o 
   4   9  10        4.74       62.53     34.64 o 
   5   9  10        7.03       89.14     37.41 o 
   6   9  10       32.32       31.72     68.56 o 
   1   1  11       93.05      101.80      8.39 o 
   2   1  11     1551.30     1487.63     81.06 o 
   3   1  11      477.84      520.51     30.15 o 
   4   1  11       34.26       39.57      6.32 o 
   5   1  11        9.09        0.04      5.14 o 
   6   1  11       36.12       39.85     11.39 o 
   7   1  11      538.46      589.79     37.43 o 
   8   1  11      133.35      139.96     15.28 o 
   9   1  11        6.68        3.90      9.51 o 
  10   1  11      225.82      247.29     25.54 o 
  11   1  11        5.05       17.62     16.95 o 
  12   1  11       23.79       18.80     18.79 o 
  13   1  11        9.30       24.15     21.51 o 
  14   1  11        0.28       60.09     26.02 o 
   0   2  11     1430.75     1377.31    101.53 o 
   1   2  11      139.58      159.60     12.59 o 
   2   2  11     1973.30     1834.91    104.22 o 
   3   2  11      521.20      613.60     38.45 o 
   4   2  11        2.81        8.32      4.56 o 
   5   2  11       21.90       14.12      6.05 o 
   6   2  11       16.28       25.30     10.73 o 
   7   2  11      143.37      170.67     17.39 o 
   8   2  11        3.89       -1.67     10.37 o 
   9   2  11       99.94      125.70     18.75 o 
  10   2  11        0.42       19.18     13.03 o 
  11   2  11        0.96      -14.10     15.22 o 
  12   2  11       39.47       46.98     20.99 o 
  13   2  11        0.45       18.67     22.61 o 
  14   2  11        0.18       25.81     25.21 o 
   1   3  11      669.13      749.06     49.03 o 
   2   3  11      338.17      401.52     27.56 o 
   3   3  11       13.49        4.56      6.23 o 
   4   3  11      166.57      185.20     20.36 o 
   5   3  11       12.17       16.34      7.95 o 
   6   3  11      264.16      264.99     24.15 o 
   7   3  11       13.98       14.19     11.12 o 
   8   3  11      183.18      175.94     22.48 o 
   9   3  11       33.06       30.45     14.60 o 
  10   3  11       15.10        5.17     13.15 o 
  11   3  11        4.40       12.12     15.41 o 
  12   3  11       26.22       32.19     17.59 o 
  13   3  11        3.50        3.46     20.93 o 
  14   3  11       48.54       67.67     49.87 o 
   0   4  11        4.40        5.86     11.68 o 
   1   4  11      240.71      275.07     21.44 o 
   2   4  11      307.32      313.07     30.98 o 
   3   4  11      333.13      371.58     27.52 o 
   4   4  11      195.98      201.33     18.47 o 
   5   4  11       62.67       76.39     13.45 o 
   6   4  11       23.85       23.79     11.03 o 
   7   4  11        3.19        4.15     10.59 o 
   8   4  11       90.76       88.73     18.30 o 
   9   4  11        6.04       44.18     16.24 o 
  10   4  11       13.98        9.70     14.83 o 
  11   4  11        2.85       15.36     16.61 o 
  12   4  11        7.15       18.47     18.99 o 
  13   4  11        5.06       36.87     26.34 o 
   1   5  11      148.91      182.87     21.56 o 
   2   5  11       18.64       22.95      9.87 o 
   3   5  11      135.16      158.93     18.12 o 
   4   5  11        1.16       14.20     11.33 o 
   5   5  11       75.76       96.85     17.16 o 
   6   5  11      260.85      189.86     23.86 o 
   8   5  11       13.08      -14.51     14.88 o 
   9   5  11       10.90       68.06     53.87 o 
  10   5  11        3.40       18.55     17.87 o 
  11   5  11      188.46      205.20     30.83 o 
  12   5  11       18.83        0.67     21.21 o 
   0   6  11      229.84      255.39     43.13 o 
   1   6  11       45.61       26.48     15.53 o 
   2   6  11        5.84        9.39     12.51 o 
   3   6  11      239.30      276.87     31.91 o 
   4   6  11       73.28       66.48     22.14 o 
   5   6  11        4.41        9.31     13.41 o 
   6   6  11       37.66       19.82     15.43 o 
   7   6  11      220.83      194.88     28.59 o 
   8   6  11       15.66       46.28     21.77 o 
   9   6  11        2.14       -8.03     17.29 o 
  10   6  11        3.06       58.10     23.79 o 
  11   6  11       12.31       19.68     22.80 o 
   1   7  11       41.32       25.29     18.76 o 
   2   7  11       32.85        3.96     18.33 o 
   3   7  11      171.10      167.63     30.17 o 
   4   7  11       70.14      111.24     26.66 o 
   5   7  11       68.59       33.12     23.93 o 
   6   7  11       25.84       30.59     23.20 o 
   7   7  11        3.69       15.43     23.02 o 
   8   7  11        0.18        6.66     20.84 o 
   9   7  11       19.91       13.23     24.32 o 
  10   7  11       12.58       -3.71     25.41 o 
   0   8  11       16.13       12.04     30.97 o 
   1   8  11      246.50      224.13     38.45 o 
   2   8  11        0.55       20.13     27.35 o 
   3   8  11       35.07       17.55     25.00 o 
   4   8  11       79.30      108.90     31.55 o 
   5   8  11        2.04       32.98     26.11 o 
   6   8  11        7.65      -15.31     32.37 o 
   7   8  11        6.08       13.17     31.38 o 
   8   8  11        0.03       56.41     52.10 o 
   1   9  11       10.51       12.33     32.56 o 
   2   9  11        8.25       37.65     30.74 o 
   3   9  11       45.97      102.82     36.95 o 
   4   9  11        4.93       33.61     34.45 o 
   5   9  11       29.18       24.97     40.14 o 
   0   0  12       26.19       19.90     10.43 o 
   1   0  12       13.47       14.56      5.84 o 
   2   0  12     1611.73     1583.82    116.28 o 
   3   0  12       11.39       11.85      7.07 o 
   4   0  12     1046.56     1171.04     87.64 o 
   5   0  12       23.96       23.21      8.69 o 
   6   0  12      326.50      405.63     40.03 o 
   7   0  12       70.84      108.26     17.33 o 
   8   0  12      113.90      126.83     19.36 o 
   9   0  12       55.47       33.44     16.62 o 
  10   0  12       22.02       12.52     17.69 o 
  11   0  12      170.58      159.41     41.87 o 
  12   0  12       25.75       -3.81     21.09 o 
  13   0  12       81.45       72.97     46.39 o 
  14   0  12        0.17      -33.46     36.59 o 
   1   1  12      696.57      837.01     44.52 o 
   2   1  12        0.29        5.51      4.65 o 
   3   1  12      901.40      935.15     50.41 o 
   4   1  12       44.84       48.61      9.26 o 
   5   1  12        0.01        9.48      8.22 o 
   6   1  12      298.02      389.46     25.04 o 
   7   1  12       10.01       23.23      7.56 o 
   8   1  12        0.00       -0.51      7.78 o 
   9   1  12       22.76       32.48     10.88 o 
  10   1  12       10.26       32.26     14.86 o 
  11   1  12       37.30       48.71     19.65 o 
  12   1  12       44.40        3.38     19.14 o 
  13   1  12       56.36      104.20     26.50 o 
  14   1  12        1.39        4.92     36.90 o 
   0   2  12      199.18      199.69     18.90 o 
   1   2  12      510.58      611.66     36.45 o 
   2   2  12     2887.37     2821.90    158.65 o 
   3   2  12      544.86      604.48     38.27 o 
   4   2  12      675.25      655.91     39.60 o 
   5   2  12       41.68       53.78     10.47 o 
   6   2  12        4.80        2.78      7.67 o 
   7   2  12        4.86       20.53     10.24 o 
   8   2  12       72.52       80.46     16.65 o 
   9   2  12      164.54      192.20     23.14 o 
  10   2  12        0.41       -6.42     13.62 o 
  11   2  12        2.36       11.55     16.00 o 
  12   2  12      231.97      254.82     37.34 o 
  13   2  12       18.77        0.44     21.89 o 
  14   2  12       26.88        2.61     38.89 o 
   1   3  12      960.28      944.56     53.86 o 
   2   3  12      305.95      332.31     24.37 o 
   3   3  12      409.80      468.83     31.36 o 
   4   3  12       48.44       37.64      9.17 o 
   5   3  12      110.96       85.18     14.81 o 
   6   3  12        0.06       14.85      9.78 o 
   7   3  12        5.96       15.98     18.80 o 
   8   3  12        0.00        7.39     15.55 o 
   9   3  12      322.01      283.24     30.48 o 
  10   3  12       77.19       45.74     16.40 o 
  11   3  12       18.41       22.42     16.79 o 
  12   3  12        0.36       20.71     18.61 o 
  13   3  12        4.79       45.99     23.61 o 
   0   4  12     2293.55     1948.43    153.24 o 
   1   4  12     1993.86     1856.51    105.44 o 
   2   4  12      285.75      315.51     24.59 o 
   3   4  12      100.16       86.34     16.75 o 
   4   4  12        8.96       11.58      8.02 o 
   5   4  12       27.86       12.75     10.56 o 
   6   4  12       58.24       39.19     15.00 o 
   7   4  12       12.69       25.08     11.62 o 
   8   4  12      642.20      633.25     52.70 o 
   9   4  12        9.59       18.94     14.49 o 
  10   4  12       12.04       -2.15     14.80 o 
  11   4  12        0.23       18.94     16.10 o 
  12   4  12       19.77        6.25     19.13 o 
  13   4  12       63.12       50.81     30.35 o 
   1   5  12       10.50       20.30     11.50 o 
   2   5  12      254.12      281.49     33.13 o 
   3   5  12        5.29       -0.39      9.28 o 
   4   5  12       12.76       29.22     11.84 o 
   5   5  12       51.71       44.07     16.77 o 
   6   5  12      200.80      164.90     23.25 o 
   7   5  12        0.02      -11.30     12.68 o 
   8   5  12        8.33       27.66     15.70 o 
   9   5  12       73.55       72.69     20.81 o 
  10   5  12      166.19      174.94     28.01 o 
  11   5  12       40.79       20.29     19.16 o 
  12   5  12       28.85       44.90     42.46 o 
   0   6  12        0.09       50.30     22.66 o 
   1   6  12       43.13       50.64     15.89 o 
   2   6  12      275.03      274.16     31.74 o 
   3   6  12       50.10       37.42     15.64 o 
   4   6  12      104.31      120.61     27.27 o 
   5   6  12       94.86      111.00     33.62 o 
   6   6  12       26.59       22.76     15.56 o 
   7   6  12       22.93        4.04     16.46 o 
   8   6  12       24.36       27.02     18.58 o 
   9   6  12        0.51      -23.32     15.55 o 
  10   6  12        6.85       68.14     29.65 o 
  11   6  12        0.34       13.99     22.42 o 
   1   7  12       14.19       28.55     17.59 o 
   2   7  12      418.97      418.71     47.56 o 
   3   7  12       10.47        6.77     19.87 o 
   4   7  12       47.99       43.25     28.02 o 
   5   7  12        7.44       23.44     24.53 o 
   6   7  12       24.16       46.59     23.75 o 
   7   7  12       78.04       61.74     25.98 o 
   8   7  12       26.93       25.68     27.11 o 
   9   7  12        1.88        3.84     28.46 o 
  10   7  12        0.22        0.81     26.49 o 
   0   8  12       28.82       34.83     39.41 o 
   1   8  12       25.39       65.00     26.47 o 
   2   8  12       39.60       87.16     30.42 o 
   3   8  12       55.04       88.21     32.84 o 
   4   8  12       49.51       78.37     31.03 o 
   5   8  12       16.46       11.85     26.40 o 
   6   8  12      129.67      126.38     35.05 o 
   7   8  12        1.20       47.23     30.49 o 
   8   8  12        2.23      -20.15     49.07 o 
   1   9  12       21.27       36.55     34.43 o 
   2   9  12        9.66       36.35     33.91 o 
   3   9  12       82.08      125.12     46.48 o 
   4   9  12        5.74       91.09     37.30 o 
   5   9  12       19.57       45.67     50.56 o 
   1   1  13      969.40      894.65     48.19 o 
   2   1  13     3996.15     3831.95    195.51 o 
   4   1  13      210.81      222.00     17.02 o 
   5   1  13        2.50        3.58      5.47 o 
   6   1  13      191.16      182.14     15.86 o 
   7   1  13       40.57       63.07     10.17 o 
   8   1  13       20.35       24.82      9.17 o 
   9   1  13       37.03       64.97     14.90 o 
  10   1  13       10.09       -1.14     13.67 o 
  11   1  13        1.16       14.93     16.79 o 
  12   1  13        4.25       31.13     20.58 o 
  13   1  13        0.11        7.21     20.85 o 
  14   1  13        3.91      -35.57     26.08 o 
   0   2  13     3264.84     3035.47    220.35 o 
   1   2  13     2033.52     2038.61    109.64 o 
   2   2  13      601.77      637.51     41.43 o 
   3   2  13       20.05       33.62      7.16 o 
   4   2  13        4.92        9.58      6.66 o 
   5   2  13       27.21       50.82      9.60 o 
   6   2  13       16.44       23.36      8.89 o 
   7   2  13       27.53       18.35     10.09 o 
   8   2  13       24.17       14.93     11.87 o 
   9   2  13        3.21       -3.67     15.69 o 
  10   2  13      109.91      110.75     24.01 o 
  11   2  13        7.18       36.74     17.70 o 
  12   2  13        0.14       -5.22     19.69 o 
  13   2  13        0.01       -7.96     22.41 o 
  14   2  13        0.00       27.65     39.03 o 
   1   3  13      275.29      304.54     21.29 o 
   2   3  13      484.06      523.88     36.74 o 
   3   3  13      309.26      307.35     23.01 o 
   4   3  13       18.56       29.41     10.20 o 
   5   3  13       51.58       51.45     13.11 o 
   6   3  13      315.25      296.04     34.02 o 
   7   3  13        4.21       25.50     12.40 o 
   8   3  13       15.55       15.40     14.41 o 
   9   3  13       20.58       24.15     13.71 o 
  10   3  13       32.81       26.63     14.74 o 
  11   3  13       20.14       20.91     16.44 o 
  12   3  13        5.73       30.67     27.93 o 
  13   3  13       11.89       24.95     23.27 o 
   0   4  13       80.76      100.05     18.29 o 
   1   4  13      237.91      286.29     24.45 o 
   2   4  13       60.26       57.10     13.31 o 
   3   4  13      104.78       91.76     12.85 o 
   4   4  13       11.59       29.21      9.42 o 
   5   4  13       17.62       17.91     10.15 o 
   6   4  13      169.18      167.48     21.93 o 
   7   4  13       10.58       16.29     12.35 o 
   8   4  13      167.59      175.94     39.68 o 
   9   4  13      114.21      108.14     31.11 o 
  10   4  13       23.25       16.34     15.38 o 
  11   4  13        8.51       31.11     18.25 o 
  12   4  13       50.94       34.41     19.94 o 
   1   5  13      115.41      115.71     18.28 o 
   2   5  13      198.92      229.61     24.51 o 
   3   5  13      208.97      239.74     23.65 o 
   4   5  13      134.44      138.64     19.83 o 
   5   5  13       48.31       35.51     13.79 o 
   6   5  13       27.44       41.78     15.18 o 
   7   5  13       15.92       28.09     17.80 o 
   8   5  13       89.79       80.77     18.60 o 
   9   5  13       52.88       45.56     18.69 o 
  10   5  13        0.11        2.76     25.21 o 
  11   5  13       10.74       24.68     21.20 o 
  12   5  13        1.98       17.88     21.93 o 
   0   6  13     1128.40     1118.22    114.24 o 
   1   6  13      210.32      236.69     28.08 o 
   2   6  13        4.15       21.51     15.75 o 
   3   6  13      166.87      157.56     24.39 o 
   4   6  13       76.32       76.90     22.31 o 
   5   6  13       16.71       18.85     18.57 o 
   6   6  13       17.68       34.03     20.14 o 
   7   6  13       28.48       40.88     21.88 o 
   8   6  13        5.86       40.95     18.30 o 
   9   6  13       16.94       12.43     20.39 o 
  10   6  13       11.35      -13.69     19.93 o 
  11   6  13       25.05       68.84     33.58 o 
   1   7  13       66.23       69.75     36.80 o 
   2   7  13       44.46       30.88     21.84 o 
   3   7  13       49.84       44.76     21.94 o 
   4   7  13      256.45      232.98     40.16 o 
   5   7  13        0.00       26.37     19.86 o 
   6   7  13        3.39       27.26     23.06 o 
   7   7  13        8.14        0.47     23.98 o 
   8   7  13       12.14       42.94     26.08 o 
   9   7  13       70.14       73.57     41.82 o 
  10   7  13        1.32       -7.47     60.49 o 
   0   8  13      153.68      187.43     49.97 o 
   1   8  13      224.05      286.55     40.14 o 
   2   8  13        2.52       17.92     23.92 o 
   3   8  13      242.92      254.80     70.51 o 
   4   8  13       19.77       10.31     25.75 o 
   5   8  13        3.30        4.82     26.48 o 
   6   8  13       11.51        6.96     28.38 o 
   7   8  13        1.19      -29.75     29.98 o 
   8   8  13       11.05        3.88     54.52 o 
   1   9  13       43.65       35.49     34.38 o 
   2   9  13        0.64       11.61     30.30 o 
   3   9  13        0.05        2.11     36.60 o 
   4   9  13        5.52       50.74     36.14 o 
   5   9  13        0.04       79.96     80.28 o 
   0   0  14    19079.82    19696.25   1991.69 o 
   1   0  14    13590.72    13586.60    970.88 o 
   2   0  14       42.52       48.58     11.08 o 
   3   0  14       11.32       16.18      7.78 o 
   4   0  14      441.32      458.39     40.29 o 
   5   0  14       90.19      137.36     17.96 o 
   6   0  14       55.54       72.17     14.43 o 
   7   0  14      118.10      160.88     21.35 o 
   8   0  14       33.57       33.92     14.93 o 
   9   0  14       64.36       86.80     20.56 o 
  10   0  14        0.88        2.86     18.29 o 
  11   0  14       82.02       32.69     32.12 o 
  12   0  14        3.08       -3.04     98.45 o 
  13   0  14        0.42       10.86     38.19 o 
  14   0  14        0.93       85.28     72.70 o 
   1   1  14       13.04       12.92      4.84 o 
   2   1  14       21.20       33.23      6.25 o 
   3   1  14      143.35      150.92     12.21 o 
   4   1  14       10.22        3.28      5.76 o 
   5   1  14      130.13      139.98     13.21 o 
   6   1  14       45.58       33.68      8.54 o 
   7   1  14       29.52       28.45      8.92 o 
   8   1  14        8.77       -3.47     11.18 o 
   9   1  14       13.64       33.67     13.28 o 
  10   1  14      286.77      324.54     36.97 o 
  11   1  14       14.89       19.04     17.38 o 
  12   1  14       32.06       21.88     20.59 o 
  13   1  14        0.02       -9.33     25.14 o 
  14   1  14        1.83      -59.69     65.44 o 
   0   2  14        1.64        8.46      6.59 o 
   1   2  14     1755.80     1754.72     94.85 o 
   2   2  14       43.38       61.94      8.94 o 
   3   2  14       24.95       37.93      8.18 o 
   4   2  14      197.56      194.15     17.89 o 
   5   2  14      349.19      345.52     25.75 o 
   6   2  14       10.21       13.94      9.72 o 
   7   2  14      204.45      215.39     21.21 o 
   8   2  14      102.97      110.25     17.85 o 
   9   2  14       35.92       15.43     12.60 o 
  10   2  14        7.52       20.49     14.69 o 
  11   2  14      531.39      536.96     53.56 o 
  12   2  14       10.03       33.95     21.92 o 
  13   2  14       24.39       43.73     24.69 o 
  14   2  14       10.32       55.97     43.78 o 
   1   3  14       22.23       23.37     11.64 o 
   2   3  14        6.58        7.96      6.82 o 
   3   3  14       52.90       41.71      9.83 o 
   4   3  14        1.64       -1.47      7.11 o 
   5   3  14      185.81      176.40     26.64 o 
   6   3  14       80.33       77.52     17.30 o 
   7   3  14        8.58       22.76     16.18 o 
   8   3  14      104.43      115.75     18.36 o 
   9   3  14       42.27       66.39     16.97 o 
  10   3  14       38.51       32.51     16.46 o 
  11   3  14       71.28       60.26     20.65 o 
  12   3  14        0.03       26.21     20.83 o 
  13   3  14        6.87       13.90     24.66 o 
   0   4  14       49.24       84.41     19.66 o 
   1   4  14      193.70      235.05     22.28 o 
   2   4  14       41.24       40.68     11.40 o 
   3   4  14        3.04        9.83      8.72 o 
   4   4  14       94.06      107.09     14.29 o 
   5   4  14        3.63       -7.02      9.90 o 
   6   4  14        0.28       -4.96     10.84 o 
   7   4  14       73.52      105.08     18.83 o 
   8   4  14      181.14      157.06     23.60 o 
   9   4  14        7.31        2.82     14.62 o 
  10   4  14        0.85       29.76     24.02 o 
  11   4  14       70.39       87.82     22.24 o 
  12   4  14       41.87       50.46     26.37 o 
  13   4  14        1.73       28.29     62.76 o 
   1   5  14      298.32      348.42     32.97 o 
   2   5  14      155.88      159.54     20.77 o 
   3   5  14       65.74       75.53     14.58 o 
   4   5  14       37.10       33.57     14.64 o 
   5   5  14       73.25       83.41     17.34 o 
   6   5  14      102.82      119.31     20.45 o 
   7   5  14        0.72       40.18     16.23 o 
   8   5  14       56.77       62.46     20.10 o 
   9   5  14        3.12       -2.25     16.92 o 
  10   5  14      159.02      190.69     36.82 o 
  11   5  14       40.34       77.02     23.19 o 
  12   5  14       31.85       18.71     23.39 o 
   0   6  14     1236.65     1110.93    115.90 o 
   1   6  14      176.85      233.76     28.74 o 
   2   6  14      212.68      233.63     29.84 o 
   3   6  14        0.33       24.31     16.67 o 
   4   6  14       39.74       32.86     17.51 o 
   5   6  14        8.86        4.32     17.52 o 
   6   6  14        9.98       14.74     18.67 o 
   7   6  14       63.38       56.87     21.65 o 
   8   6  14        0.03        5.75     16.98 o 
   9   6  14       54.16       43.79     21.10 o 
  10   6  14       26.52       15.52     22.23 o 
  11   6  14        6.66      -39.06     30.52 o 
   1   7  14      206.57      262.73     36.16 o 
   2   7  14       23.19       30.95     21.93 o 
   3   7  14       96.03       28.14     23.99 o 
   4   7  14       89.94       58.31     31.07 o 
   5   7  14        5.63       -4.41     30.45 o 
   6   7  14        6.74      -13.27     22.66 o 
   7   7  14        5.47       30.34     25.06 o 
   8   7  14        0.06        8.27     25.76 o 
   9   7  14        0.07       38.83     29.62 o 
   0   8  14      141.01      101.12     47.05 o 
   1   8  14       20.29       11.98     23.09 o 
   2   8  14        6.58       29.10     25.45 o 
   3   8  14       68.53       93.92     31.40 o 
   4   8  14       12.98       19.48     26.76 o 
   5   8  14        2.89        0.67     25.82 o 
   6   8  14       20.02       80.28     34.36 o 
   7   8  14        6.29       17.21     47.32 o 
   1   9  14        0.30       26.74     36.23 o 
   2   9  14       22.85       59.12     41.38 o 
   3   9  14        0.47        7.21     40.74 o 
   4   9  14       27.59       33.34     38.08 o 
   2   1  15       96.95      107.34      9.73 o 
   3   1  15       22.30       55.14     12.28 o 
   4   1  15       57.43       77.62      9.51 o 
   5   1  15        0.06        3.00      6.93 o 
   6   1  15        4.48      -11.08      7.39 o 
   7   1  15      350.55      410.13     31.19 o 
   8   1  15      208.18      225.85     23.32 o 
   9   1  15       41.79       45.00     15.65 o 
  10   1  15        6.97       25.19     15.83 o 
  11   1  15        4.00       17.92     18.11 o 
  12   1  15       38.63       28.33     24.58 o 
  13   1  15       15.21       -2.01     47.62 o 
   0   2  15       48.36       57.08     10.39 o 
   1   2  15      326.78      351.11     21.97 o 
   2   2  15        6.59        4.00      6.41 o 
   3   2  15      117.56      116.92     17.47 o 
   4   2  15        6.30        4.65      7.06 o 
   5   2  15        6.19        9.71     10.47 o 
   6   2  15       65.97       62.73     12.12 o 
   7   2  15       62.39       69.26     13.30 o 
   8   2  15      179.23      188.84     28.17 o 
   9   2  15        9.39       33.32     14.02 o 
  10   2  15       13.79       31.97     16.45 o 
  11   2  15        2.39       20.07     29.82 o 
  12   2  15        0.01        8.16     20.10 o 
  13   2  15        0.02        9.12     23.35 o 
   1   3  15       25.55       45.48      8.97 o 
   2   3  15        1.79       -2.64      6.98 o 
   3   3  15      152.14      143.61     14.86 o 
   4   3  15      101.10       81.81     13.85 o 
   5   3  15      187.60      207.87     21.16 o 
   6   3  15      107.96      101.28     15.46 o 
   7   3  15       72.96       69.40     17.76 o 
   8   3  15      161.60      172.30     23.25 o 
   9   3  15      207.34      162.79     23.01 o 
  10   3  15      191.58      186.50     26.12 o 
  11   3  15      284.07      306.60     43.04 o 
  12   3  15       30.54       55.04     31.72 o 
  13   3  15        2.48       13.42     24.68 o 
   0   4  15       12.06        1.06     16.00 o 
   1   4  15       33.83       23.98     11.15 o 
   2   4  15       74.92       80.45     14.50 o 
   3   4  15      139.05      183.19     17.77 o 
   4   4  15        0.04       -4.83      8.34 o 
   5   4  15        4.25       15.39     11.18 o 
   6   4  15       35.30       53.48     22.59 o 
   7   4  15       82.81       78.21     17.14 o 
   8   4  15      159.93      129.88     29.38 o 
   9   4  15       82.21       90.62     20.71 o 
  10   4  15      138.64      155.89     24.11 o 
  11   4  15        4.04       18.18     18.92 o 
  12   4  15       22.28       30.41     22.05 o 
   1   5  15        0.55        9.83     11.85 o 
   2   5  15      396.43      359.90     34.36 o 
   3   5  15       95.40       96.01     17.18 o 
   4   5  15       69.68       81.98     17.43 o 
   5   5  15       59.57       50.16     19.54 o 
   6   5  15        1.27       -5.58     12.74 o 
   7   5  15        2.40        6.30     14.67 o 
   8   5  15       15.07       42.47     15.96 o 
   9   5  15        1.65        6.10     18.44 o 
  10   5  15        0.13        3.83     18.30 o 
  11   5  15        3.89       13.98     22.51 o 
  12   5  15        0.41       27.40     43.71 o 
   0   6  15       16.05       34.99     23.32 o 
   1   6  15      845.21      890.52     68.32 o 
   2   6  15     1001.54     1135.40     92.08 o 
   3   6  15      193.24      167.30     27.97 o 
   4   6  15      113.45      113.86     23.60 o 
   5   6  15       22.44       26.50     21.03 o 
   6   6  15        5.65       27.43     19.78 o 
   7   6  15        3.41       10.09     24.08 o 
   8   6  15       16.91       53.06     26.77 o 
   9   6  15       36.95       37.45     27.66 o 
  10   6  15       40.89       73.06     25.23 o 
   1   7  15       62.46       92.60     25.28 o 
   2   7  15       48.08       42.09     22.01 o 
   3   7  15       11.82      -12.66     20.95 o 
   4   7  15        9.75       -8.62     21.56 o 
   5   7  15       17.93       17.91     25.95 o 
   6   7  15        7.23       -0.90     24.83 o 
   7   7  15       14.20       49.09     27.23 o 
   8   7  15       37.41       67.62     30.74 o 
   9   7  15        4.28       73.12     40.93 o 
   0   8  15      317.35      264.79     60.98 o 
   1   8  15        0.04       10.89     22.91 o 
   2   8  15      287.65      277.05     61.68 o 
   3   8  15        0.00        1.59     24.95 o 
   4   8  15       40.89       10.56     29.06 o 
   5   8  15       17.36       -9.87     26.63 o 
   6   8  15       22.59       35.09     32.23 o 
   7   8  15       17.28      -57.27     42.63 o 
   1   9  15        1.58      -49.83     33.62 o 
   2   9  15        2.38       38.67     33.18 o 
   3   9  15       10.84      -15.25     41.33 o 
   4   9  15        3.71       22.49     37.43 o 
   0   0  16     1034.65     1134.07    120.69 o 
   1   0  16     2216.30     2211.45    162.02 o 
   2   0  16      273.93      374.01     33.93 o 
   3   0  16      182.80      227.67     23.43 o 
   4   0  16        6.65        9.28      9.17 o 
   5   0  16       37.08       45.16     11.79 o 
   6   0  16        0.54       14.57     14.50 o 
   7   0  16       27.78       48.88     15.72 o 
   8   0  16       27.77       11.39     13.94 o 
   9   0  16      431.60      465.12    114.93 o 
  10   0  16      115.10      118.07     38.30 o 
  11   0  16        2.85       -7.39     61.54 o 
  12   0  16        6.93       37.80     50.79 o 
  13   0  16        0.00      -17.89     63.69 o 
   1   1  16     2538.89     2454.12    127.05 o 
   2   1  16     3034.93     2942.67    151.66 o 
   3   1  16       25.96       22.44      7.09 o 
   4   1  16        0.44        5.83      6.26 o 
   5   1  16        1.10       13.42      9.23 o 
   6   1  16        0.64       11.20      8.54 o 
   7   1  16      188.85      194.36     19.04 o 
   8   1  16      181.52      191.46     21.44 o 
   9   1  16      269.51      338.06     35.76 o 
  10   1  16        1.38       -7.25     14.12 o 
  11   1  16       77.57       51.05     25.15 o 
  12   1  16        6.24       43.32     27.51 o 
  13   1  16        6.57      -16.03     26.43 o 
   0   2  16      129.04      130.08     16.23 o 
   1   2  16       21.98       35.12      7.19 o 
   2   2  16      114.81      113.39     12.04 o 
   3   2  16      398.63      362.02     27.24 o 
   4   2  16      231.84      252.38     20.85 o 
   5   2  16      249.80      269.03     22.22 o 
   6   2  16      186.14      202.60     19.83 o 
   7   2  16        8.36        9.77     11.00 o 
   8   2  16       70.79       92.74     17.05 o 
   9   2  16      131.76      140.38     24.93 o 
  10   2  16       60.54       97.42     20.20 o 
  11   2  16        2.21       17.51     22.91 o 
  12   2  16       10.60        7.00     37.37 o 
  13   2  16        5.17        9.22     23.52 o 
   1   3  16       13.54       11.30      9.47 o 
   2   3  16        2.50        3.35      7.38 o 
   3   3  16      245.09      258.89     23.37 o 
   4   3  16        4.95        5.91      9.30 o 
   5   3  16       58.59       73.16     12.77 o 
   6   3  16       41.27       29.35     11.33 o 
   7   3  16       47.04       52.83     16.61 o 
   8   3  16       16.09       11.33     13.69 o 
   9   3  16      480.54      453.49     42.17 o 
  10   3  16       96.42       95.80     20.78 o 
  11   3  16        1.32       39.24     19.12 o 
  12   3  16        5.95       60.72     23.26 o 
  13   3  16       10.67       40.15     33.73 o 
   0   4  16     3470.20     2938.66    307.70 o 
   1   4  16       87.66       86.88     16.05 o 
   2   4  16        9.60       -4.10     16.39 o 
   3   4  16      641.35      595.32     46.16 o 
   4   4  16       13.96       -0.20      9.55 o 
   5   4  16      172.41      157.68     20.48 o 
   6   4  16      244.24      219.66     38.48 o 
   7   4  16       11.47       12.65     13.87 o 
   8   4  16        9.35       -0.95     15.86 o 
   9   4  16       68.52       80.33     19.44 o 
  10   4  16        8.87       49.97     19.92 o 
  11   4  16       23.35       20.85     19.63 o 
  12   4  16       16.64       34.79     30.65 o 
   1   5  16      327.04      318.20     31.89 o 
   2   5  16        3.88       12.54     12.82 o 
   3   5  16      145.65      182.63     26.00 o 
   4   5  16       76.25       60.63     17.24 o 
   5   5  16        5.62       14.36     17.15 o 
   6   5  16       36.80       34.63     19.82 o 
   7   5  16       34.04       41.65     16.47 o 
   8   5  16        2.81       23.42     16.90 o 
   9   5  16       15.85       28.53     18.65 o 
  10   5  16        1.01       24.29     19.58 o 
  11   5  16       30.90       28.38     20.83 o 
   0   6  16      382.72      328.22     48.84 o 
   1   6  16      746.07      856.91     66.91 o 
   2   6  16        0.17        0.72     16.39 o 
   3   6  16       74.74       82.11     22.80 o 
   4   6  16        1.37       -8.82     17.39 o 
   5   6  16       10.73       -1.66     19.97 o 
   6   6  16        0.24       15.80     19.80 o 
   7   6  16       14.94       40.71     25.16 o 
   8   6  16       29.79       37.94     24.57 o 
   9   6  16        8.60       42.43     26.03 o 
  10   6  16        3.38       38.64     28.22 o 
   1   7  16      144.68      214.43     32.01 o 
   2   7  16       83.42       85.27     24.48 o 
   3   7  16       30.96       64.31     26.98 o 
   4   7  16        1.94       -8.21     23.30 o 
   5   7  16        2.63      -10.42     21.65 o 
   6   7  16        0.05        9.25     24.40 o 
   7   7  16       24.69       60.61     26.84 o 
   8   7  16        8.36       34.22     27.53 o 
   9   7  16        8.20      -12.61    109.83 o 
   0   8  16        1.80       -2.27     41.09 o 
   1   8  16        0.35      -16.89     30.68 o 
   2   8  16        2.38       -3.33     24.94 o 
   3   8  16        0.55       39.39     26.46 o 
   4   8  16        7.32       11.69     34.72 o 
   5   8  16        0.15      -20.62     28.34 o 
   6   8  16        7.13       42.01     31.23 o 
   7   8  16        0.21       23.87     63.61 o 
   1   9  16       42.83       12.75     46.35 o 
   2   9  16        0.06       26.65     48.05 o 
   3   9  16       15.60       48.03     53.48 o 
   1   1  17      684.07      745.21     42.12 o 
   2   1  17     1651.61     1527.57     83.01 o 
   3   1  17     1248.27     1192.86     64.23 o 
   4   1  17        1.05       -1.76      7.89 o 
   5   1  17        0.33       14.49      8.77 o 
   6   1  17      219.62      202.90     19.56 o 
   7   1  17       27.92       47.79     11.94 o 
   8   1  17       32.64       18.30     11.74 o 
   9   1  17      235.45      247.87     38.22 o 
  10   1  17        7.10       36.52     19.15 o 
  11   1  17        5.14        8.60     21.56 o 
  12   1  17       11.24       33.60     24.61 o 
  13   1  17       14.22       51.49     37.56 o 
   0   2  17      349.67      390.83     52.51 o 
   1   2  17       32.83       45.97      8.23 o 
   2   2  17      607.40      628.22     45.23 o 
   3   2  17       22.77       23.37      9.93 o 
   4   2  17       83.39       79.73     18.06 o 
   5   2  17      401.84      425.60     31.63 o 
   6   2  17      107.02       96.13     16.92 o 
   7   2  17       17.88       16.04     11.15 o 
   8   2  17      729.30      764.00     78.34 o 
   9   2  17       47.90       54.22     20.88 o 
  10   2  17      289.51      244.76     30.42 o 
  11   2  17        3.32       37.24     18.36 o 
  12   2  17        0.48       48.38     25.03 o 
  13   2  17        0.00       78.50     44.03 o 
   1   3  17       54.11       53.07     11.17 o 
   2   3  17      424.30      388.56     31.56 o 
   3   3  17      150.28      154.30     16.22 o 
   4   3  17       58.51       74.42     12.05 o 
   5   3  17       42.51       45.70     12.96 o 
   6   3  17       82.88       94.51     15.40 o 
   7   3  17       96.23       77.68     16.65 o 
   8   3  17      106.97       98.74     24.39 o 
   9   3  17      181.50      241.01     37.77 o 
  10   3  17        7.78       26.81     17.91 o 
  11   3  17        0.01        5.41     19.91 o 
  12   3  17       33.07       44.39     23.28 o 
  13   3  17        4.80        4.68     58.77 o 
   0   4  17     1645.85     1549.14    167.37 o 
   1   4  17       65.56       80.00     22.92 o 
   2   4  17      612.78      652.84     47.13 o 
   3   4  17        9.07       26.79     11.80 o 
   4   4  17      116.62      130.78     19.72 o 
   5   4  17       69.12       60.21     14.29 o 
   6   4  17       34.22       38.82     17.61 o 
   7   4  17      180.88      178.36     24.90 o 
   8   4  17       44.69       70.92     19.21 o 
   9   4  17      135.13      137.73     24.02 o 
  10   4  17       37.29       30.96     17.90 o 
  11   4  17        3.30       23.11     20.49 o 
  12   4  17        7.13       26.71     34.66 o 
   1   5  17      682.55      776.16     60.04 o 
   2   5  17      158.52      186.46     24.27 o 
   3   5  17      196.19      199.02     34.03 o 
   4   5  17       70.16       45.97     16.59 o 
   5   5  17        0.13      -13.47     15.63 o 
   6   5  17       34.89       43.66     19.55 o 
   7   5  17      102.65       57.83     21.43 o 
   8   5  17      154.26      140.87     24.58 o 
   9   5  17        5.80       50.72     20.88 o 
  10   5  17        2.55      -18.98     19.78 o 
  11   5  17        5.91       27.09     23.15 o 
   0   6  17      411.91      492.75     77.89 o 
   1   6  17      105.95      112.00     20.38 o 
   2   6  17      160.72      132.22     25.51 o 
   3   6  17        0.06       38.43     19.66 o 
   4   6  17        8.70       16.71     20.85 o 
   5   6  17       23.48       22.27     27.08 o 
   6   6  17        0.07       25.74     19.69 o 
   7   6  17        5.68       -2.22     21.23 o 
   8   6  17       38.16       72.23     26.17 o 
   9   6  17        6.26        5.14     25.96 o 
  10   6  17       39.70       81.05     38.78 o 
   1   7  17       90.13       83.60     24.43 o 
   2   7  17        0.57       10.11     21.06 o 
   3   7  17       15.58       25.50     22.32 o 
   4   7  17       68.95       62.54     26.65 o 
   5   7  17       11.96       33.55     24.30 o 
   6   7  17       35.37       47.06     26.64 o 
   7   7  17        3.91       41.96     28.10 o 
   8   7  17        0.50       23.49     29.37 o 
   0   8  17        6.42        8.88     38.05 o 
   1   8  17       29.06       34.81     26.20 o 
   2   8  17        0.59       -5.06     24.12 o 
   3   8  17        5.75       16.92     26.05 o 
   4   8  17        5.11       55.09     34.52 o 
   5   8  17        0.26       14.58     29.49 o 
   6   8  17        1.73       38.00     46.94 o 
   1   9  17        1.64       58.38     70.47 o 
   2   9  17        0.83      -37.62     54.87 o 
   0   0  18     1004.02     1240.77    133.25 o 
   1   0  18      395.63      418.78     41.52 o 
   2   0  18       25.32       16.10      9.27 o 
   3   0  18      675.17      697.28     57.00 o 
   4   0  18       90.62       65.12     19.39 o 
   5   0  18     1137.14     1185.69     92.65 o 
   6   0  18       34.71       60.97     19.19 o 
   7   0  18      477.96      568.93     63.87 o 
   8   0  18      249.22      275.01     57.22 o 
   9   0  18      932.70      908.40    111.62 o 
  10   0  18      166.15       78.08     36.24 o 
  11   0  18        5.83       -7.38     31.58 o 
  12   0  18       42.97       -8.92     39.20 o 
  13   0  18        4.21       12.70     39.67 o 
   1   1  18        4.92        7.78      6.15 o 
   2   1  18       40.73       45.36      7.99 o 
   3   1  18       96.04       97.03     11.41 o 
   4   1  18      443.86      395.17     30.06 o 
   5   1  18      493.47      520.47     38.13 o 
   6   1  18       16.67       22.49     12.35 o 
   7   1  18       31.97       59.34     18.98 o 
   8   1  18      822.68      886.69     66.78 o 
   9   1  18        4.19       13.74     14.04 o 
  10   1  18        1.61       15.29     19.61 o 
  11   1  18        9.39       13.29     23.22 o 
  12   1  18       37.84       76.24     30.12 o 
  13   1  18        6.14       93.48     39.68 o 
   0   2  18     1173.10      940.73     79.65 o 
   1   2  18      862.18      766.47     44.52 o 
   2   2  18      281.38      320.57     40.50 o 
   3   2  18       77.86       69.05     10.88 o 
   4   2  18      168.48      160.95     17.23 o 
   5   2  18      138.90      112.03     18.27 o 
   6   2  18       92.35      108.72     16.21 o 
   7   2  18      389.44      389.49     33.49 o 
   8   2  18      185.41      217.14     25.87 o 
   9   2  18       64.43       70.04     19.18 o 
  10   2  18       61.98       44.60     18.06 o 
  11   2  18        1.10       26.11     19.51 o 
  12   2  18        0.35       73.62     30.28 o 
  13   2  18        0.27        0.48     52.21 o 
   1   3  18      172.50      136.65     16.29 o 
   2   3  18      162.57      204.30     20.02 o 
   3   3  18      463.66      360.02     31.08 o 
   4   3  18       44.50       50.78     11.40 o 
   5   3  18       52.22       49.67     12.82 o 
   6   3  18        5.31       10.76     11.47 o 
   7   3  18      125.32      128.03     21.16 o 
   8   3  18       53.70       73.70     17.80 o 
   9   3  18        2.12       23.86     15.77 o 
  10   3  18        4.72       22.59     17.24 o 
  11   3  18        4.78        4.03     20.04 o 
  12   3  18        0.39       10.42     22.64 o 
   0   4  18      419.05      535.86     61.09 o 
   1   4  18      138.83      151.09     25.71 o 
   2   4  18        6.15       16.02     13.05 o 
   3   4  18      794.09      727.40     55.79 o 
   4   4  18      191.41      225.22     26.65 o 
   5   4  18        0.02       -9.28     13.03 o 
   6   4  18       15.38       20.78     13.64 o 
   7   4  18       85.71       99.83     18.80 o 
   8   4  18       28.85       51.80     27.36 o 
   9   4  18        1.76       -1.75     16.58 o 
  10   4  18        2.41      -10.80     17.43 o 
  11   4  18        4.36       32.16     21.48 o 
  12   4  18       30.91       41.88     30.71 o 
   1   5  18      134.46      103.28     19.08 o 
   2   5  18      715.31      625.47     51.09 o 
   3   5  18       11.10      -11.13     14.62 o 
   4   5  18      105.04       82.43     24.50 o 
   5   5  18       92.46       98.43     22.41 o 
   6   5  18       18.68       27.53     18.42 o 
   7   5  18       67.24       74.32     23.10 o 
   8   5  18        2.54       -6.82     20.04 o 
   9   5  18        0.61       55.84     23.18 o 
  10   5  18        0.08       17.38     19.81 o 
  11   5  18       10.63       31.02     27.54 o 
   0   6  18      110.22      107.47     31.03 o 
   1   6  18       32.08       46.77     18.52 o 
   2   6  18       19.97       28.14     19.76 o 
   3   6  18      232.10      221.15     32.75 o 
   4   6  18        8.52       20.54     20.77 o 
   5   6  18        2.57       15.61     20.34 o 
   6   6  18       13.76       38.51     21.42 o 
   7   6  18       11.64       26.19     23.37 o 
   8   6  18        7.51       19.33     23.85 o 
   9   6  18        5.52       15.10     28.73 o 
  10   6  18        8.04       14.11     43.19 o 
   1   7  18        0.75        0.84     20.29 o 
   2   7  18       29.23       40.73     27.29 o 
   3   7  18        1.30       20.21     23.28 o 
   4   7  18        0.80       25.74     24.95 o 
   5   7  18        0.23       11.70     27.47 o 
   6   7  18       85.66       79.70     29.59 o 
   7   7  18        0.29       39.45     26.92 o 
   8   7  18        1.20       55.72     43.49 o 
   0   8  18        4.17      -13.59     39.28 o 
   1   8  18       28.39       33.45     26.03 o 
   2   8  18        2.74       26.82     29.51 o 
   3   8  18       18.09      -29.39     25.39 o 
   4   8  18        0.49       56.76     35.10 o 
   5   8  18        4.35      -12.50     30.54 o 
   6   8  18       19.30      131.04     71.25 o 
   1   9  18        2.05       31.94    105.82 o 
   2   1  19        6.23       17.46      7.03 o 
   3   1  19       54.09       46.14     10.20 o 
   4   1  19      110.65      150.95     16.53 o 
   5   1  19      180.58      215.51     21.34 o 
   6   1  19      665.91      747.84     49.74 o 
   7   1  19       22.77       70.93     16.26 o 
   8   1  19      134.83      156.95     24.60 o 
   9   1  19        9.00        1.43     15.74 o 
  10   1  19       50.34       43.02     24.94 o 
  11   1  19        0.01       23.11     22.93 o 
  12   1  19        0.20       75.69     50.04 o 
   0   2  19      484.26      559.23     54.92 o 
   1   2  19        0.29       -6.57      8.12 o 
   2   2  19     1111.61      974.75     82.40 o 
   3   2  19      104.90      106.25     13.37 o 
   4   2  19       38.08       43.86     10.45 o 
   5   2  19     1149.10     1041.84     68.67 o 
   6   2  19      120.28      108.29     16.74 o 
   7   2  19     1011.65      901.41     62.56 o 
   8   2  19        4.99      -26.78     17.85 o 
   9   2  19        0.03       11.47     15.93 o 
  10   2  19        6.82       25.98     17.90 o 
  11   2  19        9.66       52.52     37.49 o 
  12   2  19        0.43       44.52     29.17 o 
   1   3  19      242.55      239.49     24.88 o 
   2   3  19        0.48       26.61     11.22 o 
   3   3  19     1182.62     1060.75     87.66 o 
   4   3  19      137.96      107.94     15.11 o 
   5   3  19       54.44       51.31     13.57 o 
   6   3  19       17.20       29.08     12.70 o 
   7   3  19        2.01      -12.36     13.32 o 
   8   3  19       34.53       37.29     16.53 o 
   9   3  19       11.98        6.29     17.33 o 
  10   3  19       67.47      101.32     24.30 o 
  11   3  19        0.06       25.09     21.58 o 
  12   3  19        4.21       46.72     29.44 o 
   0   4  19     1028.42      963.49     99.04 o 
   1   4  19       12.81       24.60     13.70 o 
   2   4  19      279.24      263.45     27.69 o 
   3   4  19      776.89      722.53     75.65 o 
   4   4  19      478.72      422.35     41.48 o 
   5   4  19      318.95      295.91     32.96 o 
   6   4  19       17.06       18.58     15.12 o 
   7   4  19       67.28       63.24     19.56 o 
   8   4  19       32.08       28.27     20.94 o 
   9   4  19        0.66       17.93     18.97 o 
  10   4  19        2.77        5.34     19.25 o 
  11   4  19        5.20        4.06     24.54 o 
   1   5  19       75.99       72.67     19.60 o 
   2   5  19      231.14      183.58     28.54 o 
   3   5  19        4.71       31.07     16.74 o 
   4   5  19      107.91       64.50     19.93 o 
   5   5  19       77.94       74.92     24.24 o 
   6   5  19       34.12       42.63     20.48 o 
   7   5  19        3.64       13.11     19.14 o 
   8   5  19       22.40       75.84     37.88 o 
   9   5  19        0.00       10.56     23.48 o 
  10   5  19        3.89       -5.43     23.45 o 
  11   5  19       15.39       27.34     50.35 o 
   0   6  19       12.10       11.27     21.10 o 
   1   6  19        3.64        9.96     16.91 o 
   2   6  19        2.48       -0.06     17.84 o 
   3   6  19       12.99       33.73     20.06 o 
   4   6  19        2.14       -2.15     21.71 o 
   5   6  19        0.52      -23.13     22.57 o 
   6   6  19       28.23       -1.88     21.53 o 
   7   6  19       23.49       11.24     23.91 o 
   8   6  19        0.56      -13.14     23.29 o 
   9   6  19        1.30        2.10     25.64 o 
   1   7  19        4.76       27.45     22.05 o 
   2   7  19        0.22       -1.40     21.64 o 
   3   7  19        6.31       27.12     24.87 o 
   4   7  19        4.37       33.51     38.69 o 
   5   7  19       21.54       66.89     31.35 o 
   6   7  19        6.39       52.24     26.62 o 
   7   7  19        0.09       49.75     28.44 o 
   8   7  19       32.28      117.44     75.01 o 
   0   8  19       44.60       75.35     43.65 o 
   1   8  19        0.34       50.07     26.42 o 
   2   8  19        0.02      -22.63     24.33 o 
   3   8  19        0.02      -22.01     26.61 o 
   4   8  19        4.71       62.12     37.67 o 
   5   8  19        9.31       65.95     51.36 o 
   0   0  20       40.48       57.43     17.97 o 
   1   0  20      811.82      863.57     69.91 o 
   2   0  20       72.20       70.35     13.48 o 
   3   0  20       90.88       97.90     16.25 o 
   4   0  20      762.58      669.22     61.77 o 
   5   0  20      708.14      771.07     95.99 o 
   6   0  20     6979.87     6423.28    559.31 o 
   7   0  20       45.15       48.98     24.87 o 
   8   0  20       71.41       69.31     26.83 o 
   9   0  20       18.22       13.91     25.58 o 
  10   0  20       48.42       62.23     28.09 o 
  11   0  20       45.78       76.14     40.85 o 
  12   0  20      102.39      133.56     53.39 o 
   1   1  20        4.80        3.21      8.87 o 
   2   1  20      259.85      256.31     19.77 o 
   3   1  20      351.04      342.08     29.75 o 
   4   1  20      830.64      837.48     56.88 o 
   5   1  20      318.80      324.03     26.47 o 
   6   1  20      159.54      159.60     19.78 o 
   7   1  20     1259.46     1304.35     95.21 o 
   8   1  20        6.55       11.16     35.63 o 
   9   1  20        0.36       12.74     17.07 o 
  10   1  20        8.53       25.68     20.30 o 
  11   1  20        2.74       27.35     26.60 o 
  12   1  20        2.70      -14.17     24.36 o 
   0   2  20      416.79      451.36     43.64 o 
   1   2  20      539.88      572.18     50.48 o 
   2   2  20      733.49      712.30     64.20 o 
   3   2  20       93.56      108.24     13.68 o 
   4   2  20      208.71      207.46     19.77 o 
   5   2  20      748.66      784.48     54.42 o 
   6   2  20      555.96      598.74     45.85 o 
   7   2  20       39.27       12.41     12.99 o 
   8   2  20      115.65      130.50     20.54 o 
   9   2  20       18.07       26.44     19.74 o 
  10   2  20       41.73       48.25     21.85 o 
  11   2  20        0.60       49.19     24.47 o 
  12   2  20        4.34      -22.50     43.37 o 
   1   3  20       63.14       49.19     13.91 o 
   2   3  20      420.50      391.77     30.62 o 
   3   3  20      461.03      394.95     32.09 o 
   4   3  20     1000.09      873.44     72.31 o 
   5   3  20      130.90      102.00     18.07 o 
   6   3  20       11.71        9.99     16.85 o 
   7   3  20        1.04        0.54     13.01 o 
   8   3  20        6.73        0.02     14.72 o 
   9   3  20        0.04       -0.24     16.52 o 
  10   3  20        9.92       42.61     20.45 o 
  11   3  20       21.50       34.60     23.29 o 
  12   3  20        0.23       -1.08     71.97 o 
   0   4  20       37.99       45.07     21.83 o 
   1   4  20        4.64       26.24     14.24 o 
   2   4  20        0.02       -9.01     12.98 o 
   3   4  20       26.89       21.48     13.88 o 
   4   4  20      183.84      229.83     27.67 o 
   5   4  20       64.02       40.55     18.01 o 
   6   4  20        0.74       -3.84     19.09 o 
   7   4  20        0.69       31.19     17.72 o 
   8   4  20        0.18       18.70     18.86 o 
   9   4  20        1.01        8.39     17.35 o 
  10   4  20        0.53       32.60     20.42 o 
  11   4  20        1.34        5.23     22.86 o 
   1   5  20      129.04      112.10     21.39 o 
   2   5  20       38.15       33.76     16.02 o 
   3   5  20      156.95      104.76     43.58 o 
   4   5  20       59.41       38.07     18.32 o 
   5   5  20       11.16       29.66     19.71 o 
   6   5  20       33.20       40.77     19.44 o 
   7   5  20       32.56       60.55     22.65 o 
   8   5  20       49.01       81.84     25.00 o 
   9   5  20       31.32       71.19     27.16 o 
  10   5  20        5.14       21.78     25.29 o 
   0   6  20       33.14       46.74     25.40 o 
   1   6  20        3.02        0.91     17.54 o 
   2   6  20        4.50       23.74     20.45 o 
   3   6  20        0.55        9.78     19.21 o 
   4   6  20      117.03      103.89     27.00 o 
   5   6  20       32.29       60.48     27.18 o 
   6   6  20        3.29       33.60     31.26 o 
   7   6  20        5.80      -11.01     29.87 o 
   8   6  20        3.73      -15.43     36.87 o 
   9   6  20        6.29       29.08     33.83 o 
   1   7  20       23.68        7.00     21.49 o 
   2   7  20        8.79       -6.94     23.33 o 
   3   7  20        0.97       44.28     26.07 o 
   4   7  20        0.88       36.15     42.22 o 
   5   7  20       24.73        1.39     29.21 o 
   6   7  20        0.06      -14.32     27.48 o 
   7   7  20        9.14      -37.73     42.29 o 
   0   8  20       40.07      166.41     55.28 o 
   1   8  20       18.37       31.35     30.63 o 
   2   8  20        1.69       15.35     28.84 o 
   3   8  20        9.06       36.79     28.36 o 
   4   8  20        2.98        9.07     43.73 o 
   1   1  21      229.82      261.92     20.50 o 
   2   1  21        0.02       25.27      9.73 o 
   3   1  21        4.04       11.09      8.85 o 
   4   1  21      466.55      472.38     33.84 o 
   5   1  21      997.40      915.72     58.58 o 
   6   1  21      429.09      415.30     36.25 o 
   7   1  21       41.49       33.93     14.89 o 
   8   1  21        5.29       20.57     15.42 o 
   9   1  21       19.55       31.53     18.00 o 
  10   1  21        1.17       26.49     21.86 o 
  11   1  21        8.63       44.57     27.63 o 
  12   1  21       12.70       -5.43     64.42 o 
   0   2  21       63.04       54.40     29.50 o 
   1   2  21        3.10        9.95      9.64 o 
   2   2  21       11.78       28.66     11.90 o 
   3   2  21      459.38      483.41     36.22 o 
   4   2  21       35.96       36.38     15.30 o 
   5   2  21        1.74       15.46     11.61 o 
   6   2  21        3.73        0.62     12.63 o 
   8   2  21        3.47        0.17     14.93 o 
   9   2  21       10.05       23.92     20.34 o 
  10   2  21        0.19        8.91     20.66 o 
  11   2  21        1.03      -17.61     24.21 o 
  12   2  21       18.22       39.68     51.84 o 
   1   3  21      258.05      251.15     26.00 o 
   2   3  21      407.90      361.02     29.81 o 
   3   3  21        0.09       12.72     11.66 o 
   4   3  21      163.14      142.26     18.72 o 
   5   3  21        2.16       -3.95     14.50 o 
   6   3  21      303.31      269.02     28.81 o 
   7   3  21       41.29       54.71     16.39 o 
   8   3  21       27.15       23.54     15.68 o 
   9   3  21       15.16      -10.43     16.45 o 
  10   3  21        7.36       27.14     32.06 o 
  11   3  21        6.45       11.93     24.46 o 
  12   3  21       30.62       71.91     61.03 o 
   0   4  21       36.18       26.19     20.53 o 
   1   4  21       46.40       63.55     16.82 o 
   2   4  21      173.69      216.87     25.74 o 
   3   4  21       56.09       67.32     21.53 o 
   4   4  21        3.53       -0.03     13.68 o 
   5   4  21      232.08      165.36     26.22 o 
   6   4  21      184.92      172.24     25.11 o 
   7   4  21       43.70        6.46     17.50 o 
   8   4  21       36.56       14.03     20.10 o 
   9   4  21        8.86       48.73     26.29 o 
  10   4  21        0.30       18.85     20.08 o 
  11   4  21        3.12       72.62     31.49 o 
   1   5  21        0.02       -3.39     14.66 o 
   2   5  21       22.74       18.90     16.20 o 
   3   5  21        1.51       -1.32     15.95 o 
   4   5  21       11.67       -1.33     18.69 o 
   5   5  21        0.05       55.86     23.71 o 
   6   5  21        0.97       15.04     19.82 o 
   7   5  21       14.01       22.14     21.51 o 
   8   5  21        0.15       19.12     22.97 o 
   9   5  21        3.60       12.36     24.14 o 
  10   5  21        0.33       14.53     32.93 o 
   0   6  21        0.76       20.21     27.22 o 
   1   6  21        4.15       15.82     19.00 o 
   2   6  21        0.04      -25.22     18.38 o 
   3   6  21       15.98       18.35     21.09 o 
   4   6  21       41.60       45.39     29.47 o 
   5   6  21       17.60       40.61     29.03 o 
   6   6  21       27.78        9.77     24.61 o 
   7   6  21        1.07       32.62     26.33 o 
   8   6  21       18.32       44.72     25.96 o 
   9   6  21        0.01     -128.85     85.90 o 
   1   7  21        2.70       39.92     34.57 o 
   2   7  21       29.29        0.95     22.39 o 
   3   7  21        0.56       77.76     27.86 o 
   4   7  21        3.41       39.90     26.00 o 
   5   7  21        0.34       11.97     27.72 o 
   6   7  21        0.39       -5.09     28.86 o 
   0   8  21       14.44       36.06     40.18 o 
   1   8  21       41.93       14.54     30.39 o 
   2   8  21        0.15       25.07     30.79 o 
   3   8  21        3.02       78.29     44.76 o 
   4   8  21       24.78       59.52     76.19 o 
   0   0  22      208.01      188.07     36.60 o 
   1   0  22       56.45       53.50     18.12 o 
   2   0  22      208.42      206.64     25.93 o 
   3   0  22     1319.54     1117.82     95.05 o 
   4   0  22     3768.09     3589.13    318.95 o 
   5   0  22     1016.91      944.52     95.88 o 
   6   0  22     1504.82     1548.32    146.04 o 
   7   0  22      184.92      233.32     38.09 o 
   8   0  22      149.20      145.47     35.17 o 
   9   0  22        9.84       50.19     28.55 o 
  10   0  22       36.14       38.84     29.57 o 
  11   0  22        0.47       19.82     38.40 o 
  12   0  22        0.59       69.63     58.72 o 
   1   1  22       70.24       68.03     12.84 o 
   2   1  22       13.67       41.08     10.03 o 
   3   1  22      435.75      449.92     38.99 o 
   4   1  22     1191.58     1151.42     69.86 o 
   5   1  22      218.56      257.25     25.31 o 
   6   1  22       54.95       47.51     15.44 o 
   7   1  22      143.47      179.57     30.20 o 
   8   1  22       28.26       26.69     17.19 o 
   9   1  22       10.12       23.88     19.02 o 
  10   1  22       42.20       74.74     25.99 o 
  11   1  22        7.52       11.64     26.75 o 
  12   1  22       10.21        7.11     37.48 o 
   0   2  22      194.96      192.05     31.31 o 
   1   2  22       92.68       82.39     17.11 o 
   2   2  22      157.50      129.89     22.78 o 
   3   2  22      136.07      141.02     23.28 o 
   4   2  22      926.48      862.46     68.27 o 
   5   2  22      495.43      517.51     38.30 o 
   6   2  22     1840.92     1694.06    114.26 o 
   7   2  22      123.93      110.44     24.94 o 
   8   2  22       20.21        2.82     17.32 o 
   9   2  22       72.65      116.09     25.80 o 
  10   2  22       23.84       56.46     24.90 o 
  11   2  22        1.26       32.23     25.49 o 
  12   2  22        5.31      -34.09     47.32 o 
   1   3  22       56.31       77.36     16.05 o 
   2   3  22        1.30        9.06     12.77 o 
   3   3  22      344.38      351.80     34.58 o 
   4   3  22      118.04      116.15     20.39 o 
   5   3  22      213.93      199.71     25.70 o 
   6   3  22        4.55       35.22     16.32 o 
   7   3  22      105.05      101.90     44.21 o 
   8   3  22       12.34       23.97     17.20 o 
   9   3  22        2.13       21.73     23.76 o 
  10   3  22       22.76       33.86     22.65 o 
  11   3  22        0.23       -5.72     25.94 o 
   0   4  22       83.35      131.75     30.97 o 
   1   4  22       15.27       20.72     15.63 o 
   2   4  22       34.76       27.07     15.47 o 
   3   4  22        9.50       26.77     14.77 o 
   4   4  22       65.99       34.57     19.51 o 
   5   4  22      265.27      245.43     34.37 o 
   6   4  22       11.42       -7.55     17.69 o 
   7   4  22       22.69       57.13     21.46 o 
   8   4  22        9.93       31.27     21.56 o 
   9   4  22       12.62        7.57     19.53 o 
  10   4  22        0.04      -17.12     23.30 o 
  11   4  22        0.00      -25.44     48.73 o 
   1   5  22       28.54       32.46     17.07 o 
   2   5  22      115.70      161.69     25.33 o 
   3   5  22       10.73       -5.53     17.52 o 
   4   5  22        9.28       19.49     21.75 o 
   5   5  22        2.88        1.25     20.74 o 
   6   5  22       11.74       33.78     26.55 o 
   7   5  22        0.27      -21.16     20.47 o 
   8   5  22        0.30       18.41     31.40 o 
   9   5  22        0.57       -7.09     26.34 o 
  10   5  22        5.93      -14.29     36.54 o 
   0   6  22       10.42       21.72     27.89 o 
   1   6  22        1.97       14.68     18.97 o 
   2   6  22       15.77       39.39     23.75 o 
   3   6  22        4.81       11.55     20.77 o 
   4   6  22       10.43       24.99     22.07 o 
   5   6  22       10.58      -11.86     26.55 o 
   6   6  22       49.92       38.00     28.75 o 
   7   6  22        6.86        2.75     25.94 o 
   8   6  22       15.54       17.15     46.47 o 
   1   7  22        1.52        2.72     25.25 o 
   2   7  22        6.13       20.42     22.96 o 
   3   7  22       53.61      111.49     31.82 o 
   4   7  22       41.05       67.06     28.46 o 
   5   7  22        2.02       18.77     28.16 o 
   6   7  22        0.17       18.66     72.48 o 
   0   8  22        0.17       89.04    105.23 o 
   1   8  22        3.86       78.28     47.98 o 
   2   8  22       16.48       18.91     69.69 o 
   3   8  22       11.13       -4.03     61.84 o 
   1   1  23       66.76       84.25     13.80 o 
   2   1  23        0.03       -6.54     10.35 o 
   3   1  23      496.14      447.09     32.98 o 
   4   1  23      198.96      173.29     19.90 o 
   5   1  23       35.60       31.76     14.65 o 
   6   1  23        4.92       10.72     14.32 o 
   7   1  23        6.93       15.28     15.98 o 
   8   1  23       20.02       22.04     18.09 o 
   9   1  23        6.05       10.94     21.89 o 
  10   1  23       24.15       41.69     27.35 o 
  11   1  23        5.29        2.48     26.11 o 
  12   1  23        1.61        5.11     47.69 o 
   0   2  23        0.23      -18.33     15.97 o 
   1   2  23        0.21       -4.41     10.72 o 
   2   2  23      438.95      450.29     34.74 o 
   3   2  23      789.54      726.68     51.10 o 
   4   2  23     1193.12     1141.64     82.68 o 
   5   2  23      252.22      277.27     30.77 o 
   6   2  23      235.68      247.70     28.65 o 
   7   2  23       29.43       58.67     18.32 o 
   8   2  23        0.20       13.75     16.97 o 
   9   2  23        0.02       35.79     20.74 o 
  10   2  23        3.53       66.27     27.24 o 
  11   2  23        0.61       35.06     27.09 o 
   1   3  23        0.38       13.44     12.98 o 
   2   3  23      149.85      136.43     19.85 o 
   3   3  23        0.92       19.02     12.68 o 
   4   3  23      366.31      320.35     32.95 o 
   5   3  23       41.31       25.44     18.29 o 
   6   3  23        0.35       -1.63     16.39 o 
   7   3  23      103.38      122.03     24.47 o 
   8   3  23       10.60        1.56     20.09 o 
   9   3  23        2.45       30.52     20.17 o 
  10   3  23        0.18       38.31     24.73 o 
  11   3  23        5.14      -16.93     42.44 o 
   0   4  23       49.98       32.12     23.73 o 
   1   4  23        1.21       -1.59     15.74 o 
   2   4  23        2.77       12.30     15.16 o 
   3   4  23       63.67       46.65     17.31 o 
   4   4  23       38.18       28.38     18.27 o 
   5   4  23      210.10      160.63     26.08 o 
   6   4  23       29.03       43.28     19.17 o 
   7   4  23      114.05       73.60     33.37 o 
   8   4  23       38.34       47.57     31.11 o 
   9   4  23       15.34       33.66     23.97 o 
  10   4  23        1.39      -32.50     24.04 o 
   1   5  23        8.15       19.92     17.64 o 
   2   5  23       32.58       37.84     22.94 o 
   3   5  23        7.07       -7.77     22.10 o 
   4   5  23       99.00      110.71     23.98 o 
   5   5  23        1.44       13.58     20.33 o 
   6   5  23        2.15        5.66     23.05 o 
   7   5  23        1.60       19.87     23.33 o 
   8   5  23        8.18        9.21     23.84 o 
   9   5  23       11.70      -10.21     32.39 o 
   0   6  23       46.42       36.51     29.84 o 
   1   6  23        3.48        7.43     19.03 o 
   2   6  23       52.38       73.41     24.84 o 
   3   6  23       50.85       71.31     25.35 o 
   4   6  23       18.26       27.44     23.32 o 
   5   6  23       11.88       14.71     28.04 o 
   6   6  23        5.15       37.35     28.96 o 
   7   6  23        0.59      -22.55     25.11 o 
   8   6  23        3.74       81.68     72.81 o 
   1   7  23       13.18      -16.61     23.76 o 
   2   7  23        6.51       12.46     24.69 o 
   3   7  23       39.80       60.76     36.76 o 
   4   7  23        3.75      -14.11     25.99 o 
   5   7  23        3.37      -24.33     28.11 o 
   0   8  23        0.15      -99.37     96.73 o 
   1   8  23        0.68       32.96     69.58 o 
   2   8  23        0.42       11.40     61.62 o 
   0   0  24      242.02      265.96     50.82 o 
   1   0  24       65.13       96.75     21.28 o 
   2   0  24      232.62      202.25     29.42 o 
   3   0  24       23.84       36.67     19.16 o 
   4   0  24       30.32       51.22     21.36 o 
   5   0  24       13.14       18.09     20.38 o 
   6   0  24      105.49      140.05     31.30 o 
   7   0  24      733.34     1020.28    108.47 o 
   8   0  24      239.06      220.02     87.00 o 
   9   0  24      104.45       98.18     45.54 o 
  10   0  24       81.75      129.39     41.23 o 
  11   0  24        8.32        7.09     41.41 o 
   1   1  24       19.49       32.33     11.42 o 
   2   1  24       50.39       39.15     11.93 o 
   3   1  24       99.99      107.32     17.58 o 
   4   1  24      683.21      738.32     57.23 o 
   5   1  24       30.89       50.78     17.41 o 
   6   1  24      153.65      158.28     22.89 o 
   7   1  24      139.64      203.35     28.25 o 
   8   1  24      254.10      282.75     34.16 o 
   9   1  24       16.79       28.79     23.63 o 
  10   1  24       15.92       48.22     25.64 o 
  11   1  24       18.36        3.27     30.22 o 
   0   2  24       21.31       43.12     19.73 o 
   1   2  24      124.80      114.37     17.82 o 
   2   2  24        1.95       16.44     11.69 o 
   3   2  24      705.11      612.22     44.76 o 
   4   2  24        2.33       21.58     13.78 o 
   5   2  24      186.36      153.94     20.50 o 
   6   2  24       30.38       37.20     21.16 o 
   7   2  24       62.54       58.01     19.19 o 
   8   2  24       23.00       63.35     20.51 o 
   9   2  24       38.66       55.33     24.72 o 
  10   2  24        6.45       30.03     25.52 o 
  11   2  24        3.08        5.69     28.81 o 
   1   3  24      131.14      142.35     21.77 o 
   2   3  24      292.97      285.16     29.44 o 
   3   3  24       82.97       64.08     15.97 o 
   4   3  24      472.48      459.96     37.23 o 
   5   3  24      103.85       60.77     21.16 o 
   6   3  24       37.99       67.19     19.64 o 
   7   3  24       16.46       33.84     18.87 o 
   8   3  24        9.39       12.99     20.33 o 
   9   3  24       12.22        3.37     26.48 o 
  10   3  24        1.32       16.49     35.65 o 
  11   3  24        1.70      -13.35     39.82 o 
   0   4  24       45.09       60.42     26.65 o 
   1   4  24       36.97       13.42     16.61 o 
   2   4  24       25.35       46.10     16.99 o 
   3   4  24      368.79      312.25     37.35 o 
   4   4  24      127.34      103.78     27.07 o 
   5   4  24        0.15       -2.39     20.09 o 
   6   4  24        0.50       26.20     18.70 o 
   7   4  24       13.01       17.24     21.08 o 
   8   4  24        3.44       58.60     24.73 o 
   9   4  24        3.96       18.58     24.95 o 
  10   4  24        5.03       39.11     42.50 o 
   1   5  24        2.74        6.47     17.18 o 
   2   5  24       23.72       11.73     18.38 o 
   3   5  24       36.64       57.20     22.67 o 
   4   5  24       19.31       32.15     20.84 o 
   5   5  24      134.75      195.94     34.15 o 
   6   5  24        1.48       16.71     24.80 o 
   7   5  24       24.62       32.66     27.39 o 
   8   5  24        1.89       49.19     25.19 o 
   9   5  24        1.68        0.67     39.85 o 
   0   6  24       14.01       62.34     31.83 o 
   1   6  24        3.96       22.42     20.59 o 
   2   6  24        4.70      -13.33     21.85 o 
   3   6  24        1.46        4.21     22.38 o 
   4   6  24        1.18        3.86     23.88 o 
   5   6  24        5.71       59.46     31.81 o 
   6   6  24       28.41        8.05     24.87 o 
   7   6  24       19.64       67.49     59.91 o 
   1   7  24        5.56      -13.41     24.97 o 
   2   7  24        6.47       13.01     26.15 o 
   3   7  24        6.69       14.91     28.47 o 
   4   7  24        1.62       33.34     26.41 o 
   1   1  25        1.97       -3.96     11.19 o 
   2   1  25      125.94      114.22     21.48 o 
   3   1  25        0.14       12.09     14.91 o 
   4   1  25      412.68      509.69     57.92 o 
   5   1  25       38.86       47.17     15.82 o 
   6   1  25       46.09       88.35     20.91 o 
   7   1  25      102.73      101.76     25.02 o 
   8   1  25       38.70       14.58     18.37 o 
   9   1  25        7.06       57.77     22.56 o 
  10   1  25       10.15       33.33     26.60 o 
  11   1  25        1.57       53.83     39.75 o 
   1   2  25      139.01      125.78     18.91 o 
   2   2  25      190.56      156.01     21.87 o 
   3   2  25       72.56       54.09     14.35 o 
   4   2  25       53.68       51.41     15.49 o 
   5   2  25       32.02       37.28     16.51 o 
   6   2  25      165.72      230.80     39.61 o 
   7   2  25       72.15      102.19     26.28 o 
   8   2  25      104.70      152.26     26.54 o 
   9   2  25       68.37       93.68     26.73 o 
  10   2  25       24.08       59.98     27.01 o 
  11   2  25        3.50      -53.89     35.93 o 
   1   3  25      401.48      435.77     39.03 o 
   2   3  25        0.50        2.22     14.36 o 
   3   3  25      172.80      123.18     21.69 o 
   4   3  25        2.67      -16.42     13.40 o 
   5   3  25        7.19       17.71     18.13 o 
   6   3  25       95.05      114.13     24.94 o 
   7   3  25       48.47       73.39     21.89 o 
   8   3  25       57.27       91.18     28.21 o 
   9   3  25       26.58       82.32     31.71 o 
  10   3  25        1.28       24.93     31.96 o 
   0   4  25      395.86      400.68     55.94 o 
   1   4  25       35.02       52.48     19.13 o 
   2   4  25      812.97      777.25     78.04 o 
   3   4  25        0.09       14.51     16.65 o 
   4   4  25      104.86       94.32     28.48 o 
   5   4  25       23.63       42.48     26.71 o 
   6   4  25        0.00        3.60     21.64 o 
   7   4  25       22.57        9.89     20.95 o 
   8   4  25       49.17       53.58     25.91 o 
   9   4  25        0.04       10.77     24.76 o 
   1   5  25       53.26       42.68     19.78 o 
   2   5  25       11.27       31.36     18.75 o 
   3   5  25       78.75       70.32     23.73 o 
   4   5  25        1.87       26.61     20.17 o 
   5   5  25        4.73       32.76     24.37 o 
   6   5  25        0.13        7.82     25.41 o 
   7   5  25        0.41       -1.14     25.62 o 
   8   5  25       18.20      131.08     70.58 o 
   0   6  25       15.29       15.80     30.67 o 
   1   6  25       18.39       13.82     21.93 o 
   2   6  25       27.73       32.54     25.64 o 
   3   6  25        0.07       34.61     21.87 o 
   4   6  25       49.12       18.71     26.46 o 
   5   6  25        5.81       29.96     30.23 o 
   6   6  25       12.16       20.72     27.35 o 
   7   6  25        0.00       80.02     64.64 o 
   1   7  25        0.47       52.34     30.13 o 
   2   7  25        4.05       12.75     25.93 o 
   3   7  25        0.10       -8.72     33.61 o 
   0   0  26      419.99      538.00    102.59 o 
   1   0  26       13.10       24.60     19.19 o 
   2   0  26      148.56      134.69     32.66 o 
   3   0  26      119.94      144.78     35.05 o 
   4   0  26      205.38      200.35     34.60 o 
   5   0  26      371.30      452.53     57.46 o 
   6   0  26      376.15      400.45     52.94 o 
   7   0  26      161.91      200.35     39.10 o 
   8   0  26       36.34       48.55     39.24 o 
   9   0  26       42.50      113.36     84.77 o 
  10   0  26       13.93        2.82     33.22 o 
  11   0  26       33.67       -8.07     49.58 o 
   1   1  26      119.68      102.86     16.98 o 
   2   1  26       41.13       39.32     14.31 o 
   3   1  26       32.82       25.95     17.55 o 
   4   1  26        1.36      -21.59     15.03 o 
   5   1  26       43.56       40.05     17.68 o 
   6   1  26       28.33       25.41     17.38 o 
   7   1  26       43.67       53.95     19.83 o 
   8   1  26        0.24        8.97     19.75 o 
   9   1  26      187.97      237.18     36.62 o 
  10   1  26       21.68       43.61     28.41 o 
  11   1  26        4.76       22.53     51.03 o 
   0   2  26      577.29      539.61     62.50 o 
   2   2  26      101.59      103.98     21.56 o 
   3   2  26       69.73       26.46     15.50 o 
   4   2  26      104.08       89.54     18.58 o 
   5   2  26        0.85       -4.74     16.01 o 
   6   2  26       45.21       65.97     22.41 o 
   7   2  26       32.84       24.99     22.26 o 
   8   2  26       14.88       42.27     23.77 o 
   9   2  26       29.39       27.81     27.22 o 
  10   2  26        0.13      -14.40     26.44 o 
   1   3  26      330.86      249.34     28.68 o 
   2   3  26       39.31       26.04     15.96 o 
   3   3  26       56.90       37.49     19.36 o 
   4   3  26       62.44       59.17     18.43 o 
   5   3  26       35.88       19.64     19.26 o 
   6   3  26        9.64       29.99     19.35 o 
   7   3  26        1.99       19.46     23.37 o 
   8   3  26       13.85       65.53     29.67 o 
   9   3  26       23.23       -6.86     27.56 o 
  10   3  26        0.60       24.18     43.92 o 
   0   4  26       40.64       49.59     27.07 o 
   1   4  26      326.02      320.86     34.82 o 
   2   4  26      116.26      140.70     31.94 o 
   3   4  26        2.08      -13.01     15.76 o 
   4   4  26        5.98       11.20     21.69 o 
   5   4  26        5.13       14.25     22.81 o 
   6   4  26        0.89       20.13     22.74 o 
   7   4  26        8.30       60.25     24.16 o 
   8   4  26        0.09       18.50     24.27 o 
   9   4  26        6.26      -31.92     53.27 o 
   1   5  26       88.67      106.14     23.88 o 
   2   5  26       45.11       63.72     21.08 o 
   3   5  26        0.01        0.55     20.53 o 
   4   5  26        3.09       11.32     21.23 o 
   5   5  26       33.85       12.22     28.75 o 
   6   5  26       21.34       51.43     27.39 o 
   7   5  26        1.20       63.51     31.08 o 
   8   5  26       15.79       66.26     61.11 o 
   0   6  26        0.98        8.46     31.89 o 
   1   6  26       58.16       92.42     27.08 o 
   2   6  26        5.04      -23.86     24.59 o 
   3   6  26       45.46       14.37     24.32 o 
   4   6  26        0.05      -34.28     25.10 o 
   5   6  26       24.43       65.45     34.19 o 
   6   6  26        0.17      -10.60     54.01 o 
   1   7  26       18.59       53.82     44.24 o 
   2   7  26       20.51      -23.93     35.62 o 
   3   7  26       12.10       98.51     72.16 o 
   1   1  27       21.99       10.77     14.98 o 
   2   1  27       63.99       71.50     17.42 o 
   3   1  27       11.58       12.47     15.93 o 
   4   1  27       18.11       17.60     17.06 o 
   5   1  27        1.28       41.54     18.65 o 
   6   1  27       29.78       84.01     22.07 o 
   7   1  27       72.64       90.68     22.24 o 
   8   1  27        0.39       20.89     20.37 o 
   9   1  27       30.07       38.89     23.59 o 
  10   1  27        3.41      -10.88     28.12 o 
   0   2  27       24.55      -25.04     20.02 o 
   1   2  27        6.63       -2.97     14.23 o 
   2   2  27      191.37      166.01     23.68 o 
   3   2  27       68.30       53.13     17.41 o 
   4   2  27        1.26        3.34     16.20 o 
   5   2  27       30.84       25.72     18.25 o 
   6   2  27        0.38      -13.73     19.48 o 
   7   2  27       41.74       61.49     31.57 o 
   8   2  27       17.85       61.73     26.94 o 
   9   2  27        7.46       39.93     28.63 o 
  10   2  27       23.58       39.68     39.38 o 
   1   3  27        8.10        7.81     15.14 o 
   2   3  27       52.17       58.25     18.43 o 
   3   3  27       32.98        3.84     16.07 o 
   4   3  27       32.99       27.81     17.04 o 
   5   3  27        1.75       14.26     22.06 o 
   6   3  27       21.36        5.89     26.78 o 
   7   3  27       32.83      -32.11     22.62 o 
   8   3  27        1.38       33.48     29.42 o 
   9   3  27       15.68       -5.35     33.20 o 
   0   4  27        4.49       40.20     41.86 o 
   1   4  27      535.33      535.65     57.49 o 
   2   4  27       44.78       33.18     19.00 o 
   3   4  27       53.80       56.23     23.31 o 
   4   4  27       11.97       23.38     22.89 o 
   5   4  27        6.55       30.33     21.69 o 
   6   4  27        3.43       27.62     22.42 o 
   7   4  27        0.85        9.22     26.05 o 
   8   4  27       72.73      114.59     37.98 o 
   1   5  27       29.63       40.10     26.56 o 
   2   5  27        8.40       26.72     20.51 o 
   3   5  27        5.69        4.93     22.75 o 
   4   5  27       15.17       33.32     25.06 o 
   5   5  27        4.81       59.09     36.97 o 
   6   5  27        6.28        7.10     25.22 o 
   7   5  27        2.01       -0.71     42.71 o 
   0   6  27      265.24      232.09     52.11 o 
   1   6  27       34.19       51.21     24.90 o 
   2   6  27       51.87       73.73     27.17 o 
   3   6  27        0.37       44.02     25.99 o 
   4   6  27       15.82        6.10     27.54 o 
   5   6  27        1.27      136.63    111.04 o 
   1   7  27        0.63       31.36     61.65 o 
   2   7  27        3.68      -43.49     51.75 o 
   0   0  28        1.17       -9.57     37.26 o 
   1   0  28     1286.23     1248.83    148.97 o 
   2   0  28      216.58      178.49     35.83 o 
   3   0  28       21.57      -32.90     21.93 o 
   4   0  28       14.99       47.18     29.47 o 
   5   0  28      320.98      400.07     53.43 o 
   6   0  28       18.97       24.00     29.59 o 
   7   0  28       52.88       63.25     28.28 o 
   8   0  28       50.24       71.94     36.14 o 
   9   0  28        2.62       55.40     35.84 o 
  10   0  28       64.03        3.83     50.28 o 
   1   1  28        2.97       -4.80     15.97 o 
   2   1  28       70.11       84.56     19.09 o 
   3   1  28        5.59       41.52     18.04 o 
   4   1  28       24.06        4.00     17.39 o 
   5   1  28        2.65        3.88     17.62 o 
   6   1  28        1.03       19.26     21.24 o 
   7   1  28        2.74       -9.17     21.11 o 
   8   1  28        0.66       24.82     24.12 o 
   9   1  28        4.42       28.27     24.45 o 
  10   1  28       58.10       74.05     35.84 o 
   0   2  28      128.37       99.54     27.44 o 
   2   2  28        2.14      -22.28     15.35 o 
   3   2  28        1.01       16.83     18.23 o 
   4   2  28        3.95       15.55     17.35 o 
   5   2  28       34.99       41.32     20.52 o 
   6   2  28       60.94       95.52     25.13 o 
   7   2  28        0.80       39.80     25.89 o 
   8   2  28       25.28        8.67     24.97 o 
   9   2  28       81.95      179.06     53.64 o 
   1   3  28        1.06       -9.51     16.01 o 
   2   3  28       48.26       26.62     16.99 o 
   3   3  28        7.67       12.92     18.01 o 
   4   3  28        3.20       -5.39     19.23 o 
   5   3  28        8.84       48.69     23.22 o 
   6   3  28       11.37       55.69     25.74 o 
   7   3  28       50.95       49.68     27.00 o 
   8   3  28       12.41       42.58     29.04 o 
   9   3  28        0.84      -95.19     81.19 o 
   0   4  28       25.00       67.82     32.39 o 
   1   4  28        2.82       18.90     18.29 o 
   2   4  28       59.23       57.23     20.30 o 
   3   4  28        8.16       46.13     19.80 o 
   4   4  28        3.61       30.59     22.72 o 
   5   4  28       11.67       17.22     24.31 o 
   6   4  28        7.25       50.70     24.43 o 
   7   4  28       51.31       68.96     52.99 o 
   8   4  28       33.78      179.97    116.25 o 
   1   5  28      116.92      172.55     28.46 o 
   2   5  28        2.87       52.58     23.77 o 
   3   5  28       22.38       14.69     23.98 o 
   4   5  28        0.54       17.79     24.63 o 
   5   5  28        1.78        7.68     27.05 o 
   6   5  28        2.73       -0.84     33.27 o 
   7   5  28        0.64      -20.49     50.57 o 
   0   6  28      302.56      428.36     64.29 o 
   1   6  28       14.34       61.48     28.79 o 
   2   6  28       51.19       48.26     27.15 o 
   3   6  28       26.91        5.13     28.06 o 
   4   6  28        1.88       14.62     47.91 o 
   1   1  29       72.98       68.13     27.48 o 
   2   1  29      139.24      142.66     26.94 o 
   3   1  29        1.95        1.63     19.23 o 
   4   1  29        0.01        0.14     18.94 o 
   5   1  29        0.53      -17.25     20.04 o 
   6   1  29        0.36       20.33     20.38 o 
   7   1  29        1.02        6.94     35.47 o 
   8   1  29        0.19       18.94     27.79 o 
   9   1  29       32.67       93.91     35.63 o 
   0   2  29      299.79      170.90     41.66 o 
   1   2  29        4.09       13.27     17.64 o 
   2   2  29       18.73       64.32     20.13 o 
   3   2  29        7.56        6.68     22.26 o 
   4   2  29        7.79       -2.44     19.20 o 
   5   2  29        2.10       14.97     21.06 o 
   6   2  29        8.81       -2.65     22.55 o 
   7   2  29        9.31       15.87     23.67 o 
   8   2  29        7.71       59.53     28.25 o 
   9   2  29       61.40       36.17     45.10 o 
   1   3  29       13.17       16.82     17.13 o 
   2   3  29       27.54       22.26     17.39 o 
   3   3  29       45.71       24.46     29.64 o 
   4   3  29       11.59       -1.47     19.53 o 
   5   3  29        6.14       32.31     26.70 o 
   6   3  29        1.36       10.14     28.45 o 
   7   3  29        4.15       63.92     26.94 o 
   8   3  29       11.74      -14.67     32.31 o 
   0   4  29        6.98       16.88     25.84 o 
   1   4  29        0.01       -1.08     19.81 o 
   2   4  29        0.60       12.94     19.59 o 
   3   4  29        1.09       33.64     19.13 o 
   4   4  29        0.95      -12.22     21.68 o 
   5   4  29       16.63       29.29     25.48 o 
   6   4  29        0.76       18.51     27.34 o 
   7   4  29        0.38       72.51     82.48 o 
   1   5  29       89.23       98.10     24.96 o 
   2   5  29       60.21       73.73     25.23 o 
   3   5  29       15.35       32.65     26.83 o 
   4   5  29       60.09       26.84     25.48 o 
   5   5  29        6.63       70.41     35.36 o 
   6   5  29       17.26       61.90     59.23 o 
   0   6  29       23.80       31.10     37.69 o 
   1   6  29        8.76       17.98     28.70 o 
   2   6  29       28.62       76.46     34.33 o 
   3   6  29       65.66      110.94     60.36 o 
   0   0  30      172.00      216.05     74.58 o 
   1   0  30       20.96       13.62     32.32 o 
   2   0  30      110.87      161.37     38.23 o 
   3   0  30       56.16       39.24     39.32 o 
   5   0  30        0.12       12.67     36.10 o 
   6   0  30       11.66       35.91     32.60 o 
   7   0  30        1.29       54.16     51.26 o 
   8   0  30        6.38        5.83     32.75 o 
   9   0  30        1.22       -5.62     43.63 o 
   1   1  30      233.64      179.41     35.09 o 
   2   1  30        5.26       49.25     23.68 o 
   3   1  30        2.12      -12.52     21.53 o 
   4   1  30       10.27       34.35     21.89 o 
   5   1  30        7.68        7.35     19.61 o 
   6   1  30        3.87       34.15     21.53 o 
   7   1  30        1.79      -15.23     22.78 o 
   8   1  30       32.90       59.46     28.03 o 
   9   1  30        0.15      -30.25     33.33 o 
   0   2  30      359.00      368.97    102.05 o 
   1   2  30      115.44      107.84     25.56 o 
   2   2  30       64.44       20.77     19.25 o 
   3   2  30        0.44       40.78     22.10 o 
   4   2  30        5.58       49.13     31.12 o 
   5   2  30        0.04       18.02     22.78 o 
   6   2  30       19.84       21.22     22.56 o 
   7   2  30        4.17       51.30     26.21 o 
   8   2  30       22.22       24.65     28.91 o 
   1   3  30        1.06       24.99     18.14 o 
   2   3  30        0.01       25.58     20.55 o 
   3   3  30        0.42       10.86     26.71 o 
   4   3  30        1.17       29.61     21.55 o 
   5   3  30        0.01       26.84     34.26 o 
   6   3  30       26.22       40.67     31.52 o 
   7   3  30        9.40       24.22     33.05 o 
   8   3  30        5.89       -3.82     41.18 o 
   0   4  30       44.26       33.88     27.98 o 
   1   4  30       14.67       30.90     21.16 o 
   2   4  30       28.50       43.94     21.28 o 
   3   4  30       17.30       19.07     20.31 o 
   4   4  30       18.96        5.46     33.03 o 
   5   4  30        0.93       28.15     26.97 o 
   6   4  30       12.86       34.70     33.49 o 
   1   5  30       11.04        6.06     23.85 o 
   2   5  30       73.77       61.38     27.53 o 
   3   5  30        0.04       -3.40     25.57 o 
   4   5  30       28.81       36.42     32.02 o 
   5   5  30        0.18       32.96     91.89 o 
   0   6  30        4.63      -14.35     41.28 o 
   1   6  30       20.01       73.99     40.12 o 
   2   6  30       14.11       49.78     42.96 o 
   1   1  31        6.02       58.31     25.90 o 
   2   1  31        9.98       -1.44     23.26 o 
   3   1  31        1.50       32.02     24.24 o 
   4   1  31        1.32       -2.07     21.26 o 
   5   1  31        0.22       26.68     24.13 o 
   6   1  31       27.61       20.20     22.43 o 
   7   1  31        0.68        0.53     25.91 o 
   8   1  31        9.59        5.10     28.66 o 
   0   2  31       66.77       37.99     32.89 o 
   1   2  31       55.74       51.74     22.70 o 
   2   2  31        8.87       -1.01     22.64 o 
   3   2  31      129.39      134.40     27.69 o 
   4   2  31        0.52        0.76     21.69 o 
   5   2  31        5.77       41.77     28.10 o 
   6   2  31       12.74       32.19     24.46 o 
   7   2  31       13.93       44.12     27.64 o 
   8   2  31       22.04       29.59     34.84 o 
   1   3  31        3.02       15.49     20.64 o 
   2   3  31       38.52       40.34     24.26 o 
   3   3  31        2.58       32.37     22.43 o 
   4   3  31        0.00       40.73     27.52 o 
   5   3  31        1.85       26.17     30.75 o 
   6   3  31        9.91       24.84     29.01 o 
   7   3  31       16.22       -3.64     37.84 o 
   0   4  31        0.15       32.95     29.88 o 
   1   4  31        4.59       -1.80     20.36 o 
   2   4  31        3.56       37.24     21.86 o 
   3   4  31        3.91       17.41     27.69 o 
   4   4  31        0.97       42.81     27.61 o 
   5   4  31        2.08      -18.84     60.27 o 
   6   4  31       24.30       34.79     50.67 o 
   1   5  31       14.78       39.37     27.23 o 
   2   5  31       13.73       15.35     26.27 o 
   3   5  31        0.00       28.80     30.88 o 
   4   5  31        0.67      -11.90     35.58 o 
   0   0  32        4.00      129.48     58.77 o 
   1   0  32       24.55       66.91     38.71 o 
   2   0  32       37.87        4.37     38.34 o 
   3   0  32       42.92       35.01     29.39 o 
   4   0  32       12.64       64.90     34.30 o 
   5   0  32       16.39      -22.90     31.16 o 
   6   0  32       12.99       42.12     38.60 o 
   7   0  32        1.98      -41.19     44.30 o 
   8   0  32        1.11      -81.09     64.90 o 
   1   1  32        1.95       17.43     24.56 o 
   2   1  32        4.84       33.91     24.35 o 
   3   1  32       31.67       36.11     27.47 o 
   4   1  32        6.29        7.22     28.47 o 
   5   1  32        2.53        1.45     27.93 o 
   6   1  32        1.77        6.59     27.59 o 
   7   1  32        0.01       16.93     29.18 o 
   0   2  32       13.80       51.31     34.34 o 
   1   2  32        0.26       -0.67     20.82 o 
   2   2  32       26.25       25.18     28.87 o 
   3   2  32       18.22       45.52     26.92 o 
   4   2  32        3.33       31.56     23.99 o 
   5   2  32        1.61       -2.26     26.26 o 
   6   2  32        0.01       45.19     28.60 o 
   7   2  32        3.56      -13.59     33.50 o 
   1   3  32       25.49        8.30     19.98 o 
   2   3  32        1.27       20.19     23.25 o 
   3   3  32       45.15       72.29     26.68 o 
   4   3  32        8.99      -10.53     29.33 o 
   5   3  32       20.20       37.62     29.60 o 
   6   3  32       18.34       34.52     46.23 o 
   0   4  32       19.41       24.18     38.63 o 
   1   4  32        3.91        3.58     22.08 o 
   2   4  32       96.79      121.57     29.20 o 
   3   4  32        5.85       28.33     28.48 o 
   4   4  32       65.36       83.65     38.55 o 
   5   4  32       14.74      108.85     53.40 o 
   1   5  32       27.63       59.14     31.13 o 
   2   5  32       46.15       86.95     37.43 o 
   1   1  33       51.63       83.63     35.31 o 
   2   1  33        4.81       36.18     24.21 o 
   3   1  33        5.80       27.25     26.50 o 
   4   1  33        9.73       35.19     29.29 o 
   5   1  33       13.78       38.80     29.10 o 
   6   1  33       25.63       47.93     34.13 o 
   7   1  33       18.00       72.61     44.28 o 
   0   2  33        1.04        4.33     31.97 o 
   1   2  33        0.87        0.09     33.31 o 
   2   2  33        1.95       31.20     27.16 o 
   3   2  33        0.27       17.74     34.62 o 
   4   2  33        3.37       16.89     29.37 o 
   5   2  33        1.21       18.56     33.13 o 
   6   2  33        5.45       29.19     37.13 o 
   1   3  33        3.07       -5.49     23.89 o 
   2   3  33        1.20       44.56     27.50 o 
   3   3  33       90.72      146.97     31.35 o 
   4   3  33        0.01       -4.31     34.61 o 
   5   3  33        0.43       31.22     49.02 o 
   0   4  33        7.48       52.70     33.85 o 
   1   4  33       14.90       16.53     25.27 o 
   2   4  33        8.48       25.23     27.31 o 
   3   4  33        0.53       24.70     34.45 o 
   4   4  33       18.21      -28.47     77.89 o 
   0   0  34       19.41       15.92     56.14 o 
   1   0  34       29.10       31.87     41.65 o 
   2   0  34        1.42      -24.58     38.48 o 
   3   0  34       14.55       45.14     43.01 o 
   4   0  34       17.07       -2.24     36.36 o 
   5   0  34       12.53      103.47     42.43 o 
   6   0  34       64.98       68.17     54.33 o 
   1   1  34        4.36       55.84     30.58 o 
   2   1  34        0.81       40.57     29.46 o 
   3   1  34       33.44       54.52     26.94 o 
   4   1  34        0.19       48.41     29.08 o 
   5   1  34       19.20       50.09     31.84 o 
   6   1  34       19.80       23.81     56.35 o 
   0   2  34        2.42      -16.66     42.20 o 
   1   2  34        1.58      -12.18     26.63 o 
   2   2  34        0.19        2.43     28.49 o 
   3   2  34        5.22       -5.22     27.36 o 
   4   2  34        0.00       66.42     31.27 o 
   5   2  34       19.54       39.71     41.23 o 
   1   3  34        6.34       13.68     25.53 o 
   2   3  34        0.09       51.72     29.53 o 
   3   3  34        3.64       60.67     43.29 o 
   4   3  34       14.55       54.16     39.20 o 
   0   4  34        4.64      -23.60     43.23 o 
   1   4  34        5.58      -21.03     27.91 o 
   2   4  34        0.17       45.57     39.08 o 
   1   1  35        1.35       45.83     32.90 o 
   2   1  35        1.01        3.39     30.27 o 
   3   1  35        0.13       49.61     31.60 o 
   4   1  35        1.65      -16.53     30.20 o 
   5   1  35        6.90       33.71     41.76 o 
   0   2  35       18.21        3.54     43.50 o 
   1   2  35        2.34       18.86     27.97 o 
   2   2  35        1.84       17.83     29.27 o 
   3   2  35        1.31       28.90     34.08 o 
   4   2  35       39.32       24.67     92.89 o 
   1   3  35       14.90      -49.61     33.08 o 
   2   3  35       10.47      -46.33     70.09 o 
   3   3  35        0.70       30.03     56.94 o 
   0   0  36       13.50       19.14     71.84 o 
   1   0  36       11.41       29.00     42.15 o 
   2   0  36        0.08        4.25     56.41 o 
   3   0  36       42.59      270.04     94.53 o 
   4   0  36       11.24      124.53     70.76 o 
   1   1  36        4.99       81.32     51.57 o 
   2   1  36        4.52       49.04     47.33 o 
   3   1  36        0.28      -77.59     51.73 o 
   4   1  36       41.78      106.53     54.33 o 
   0   2  36        9.23      144.75     70.55 o 
   1   2  36        4.97       74.10     68.02 o 
   2   2  36        1.47       36.52     46.13 o 
   3   2  36        0.10      -39.76     61.84 o 
                                                 
